# Supplementary material for: gRNA-SeqRET: a universal tool for targeted and genome-scale gRNA design and sequence extraction for prokaryotes and eukaryotes
Source: Front Bioeng Biotechnol. 2023 Aug 29;11:1217811. doi: 10.3389/fbioe.2023.1217811 (PMC10502169; doi:10.3389/fbioe.2023.1217811)
Supplement: Supplementary file 1 [file Table2.XLSX]

## Sheet: Sheet1
Supplemental Table 2 Genomes contain an Average Nucleotide Identity (ANI) of ≥80% to S. lividans TK24
Genome ID	Microbe	ANI vs. S. lividans TK24
645058856	Streptomyces lividans TK24
2872959623	Streptomyces lividans TK24	99.991
2597490034	Streptomyces lividans 1326	99.9701
2808606935	Streptomyces violaceoruber NRRL S-12	99.5662
2690315611	Streptomyces sp. 2114.2	99.5508
2740891805	Streptomyces sp. 19	99.5503
2773857782	Streptomyces sp. 2221.1	99.5496
2814123449	Streptomyces coelicolor A3(2)	99.4967
2765236061	Streptomyces coelicolor O-10.1	99.4966
2934791720	Actinobacteria sp. 006591	99.496
2868108522	Streptomyces rubrogriseus NBRC 15455	97.2577
2862596838	Streptomyces sp. CB09001	95.7443
2934131894	Actinobacteria sp. 048238	94.3714
2930625645	Actinobacteria sp. 003830	94.3098
2931298712	Streptomyces rubrocyanodiastaticus 000060	94.2614
2939374017	Actinobacteria sp. 048588	94.2478
2934776637	Actinobacteria sp. 048075	94.2373
2944819927	Actinobacteria sp. 003773	94.2281
2862465376	Streptomyces sp. MH60	94.2165
2808606448	Streptomyces sp. 193411	94.1574
2933829507	Actinobacteria sp. 047540	93.9606
2784132148	Streptomyces sp. E5N91 SAI-083	93.9187
2767802109	Kitasatospora aureofaciens NRRL B-2183	93.912
2934411495	Streptomyces sp. 047143	93.796
2767802088	Streptomyces sp. NRRL WC-3753	93.3062
2916807726	Streptomyces coelicoflavus NBRC 15399	93.2766
2852523033	Streptomyces sp. KPB2	93.2736
2866908832	Streptomyces sp. H23	93.2577
2912803322	Streptomyces sp. NA03103	93.2577
2912795301	Streptomyces sp. SYP-A7193	93.2278
2775507100	Streptomyces sp. NRRL S-1833	92.9717
2775507136	Streptomyces sp. NRRL F-5638	92.9395
2795386122	Streptomyces sp. BK208	92.6334
2767802103	Streptomyces sp. NRRL F-7442	92.6273
2767802105	Streptomyces sp. NRRL F-4707	92.5991
2706794553	Streptomyces sp. NBRC 110030	92.5908
2767802060	Streptomyces sp. NRRL F-4711	92.5898
2767802024	Streptomyces sp. NRRL S-1831	92.5891
2775507135	Streptomyces sp. NRRL F-5635	92.589
2934622043	Actinobacteria sp. 048187	92.5753
2933364669	Streptomyces sp. 048392	92.339
2934976191	Actinobacteria sp. 006858	90.8246
2930618366	Actinobacteria sp. 003414	90.7397
2896961825	Streptomyces sp. VN1	90.6497
2773857985	Streptomyces olivaceus NRRL B-3009	90.6381
2872800169	Streptomyces pactum KLBMP 5084	90.6368
2862321024	Streptomyces sp. E2N166	90.5363
2933769392	Actinobacteria sp. 048232	90.4527
2934029579	Actinobacteria sp. 048594	90.448
2645728072	Streptomyces pactum ACT12	90.3769
2862746068	Streptomyces sp. WAC 04229	90.3637
2926612960	Streptomyces sp. DSM 40167	90.3626
2867252554	Streptomyces sp. Tu 4128	90.3604
2617271283	Streptomyces mutabilis TRM45540	90.1307
2926792514	Streptomyces sp. DSM 42143	90.1049
2867695843	Streptomyces sp. CB02414	90.0644
2908217086	Streptomyces sp. WAC6273	90.0574
2775507109	Streptomyces sp. NRRL F-4835	90.0312
2873063797	Streptomyces ambofaciens ATCC 23877	89.9219
2934591864	Streptomyces parvulus 048177	89.9119
2931984407	Actinobacteria sp. 052139	89.8912
2933970791	Actinobacteria sp. 052306	89.8902
2929534182	Actinobacteria sp. 003843	89.86
2873077840	Streptomyces ambofaciens DSM 40697	89.8303
2636416184	Streptomyces sp. MBT28	89.8068
2932667807	Actinobacteria sp. 047853	89.7882
2875405368	Streptomyces sp. SS52	89.7717
2811995172	Streptomyces rochei NRRL B-2410	89.7712
2873144488	Streptomyces parvulus 2297	89.7468
2908907509	Streptomyces sp. SGAir0924	89.7222
2724679104	Streptomyces sp. CC71	89.6784
2867603704	Streptomyces sp. JHA26	89.5391
2934958483	Actinobacteria sp. 048185	89.0247
2930782478	Actinobacteria sp. 005931	86.886
2872922060	Streptomyces leeuwenhoekii DSM 42122	86.7557
2873012545	Streptomyces cyaneogriseus noncyanogenus NMWT 1	86.7286
2706794562	Streptomyces sp. TP-A0875	86.5622
2767802069	Streptomyces sp. NRRL F-5065	86.4536
2765236038	Streptomyces sp. NRRL S-37	86.2924
2931950510	Streptomyces macrosporeus 000348	86.2452
2865327074	Streptomyces sp. CB02400	86.1885
2767802046	Streptomyces sp. NRRL F-2305	86.1332
2772190735	Streptomyces caelestis NRRL B-24567	86.1104
2818991476	Streptomyces capillispiralis DSM 41695	86.0386
2857435884	Streptomyces calvus DSM 41692	86.0136
2863276171	Streptomyces calvus CECT 3271	86.0101
2767802003	Streptomyces minutiscleroticus 11008	85.9977
2863249894	Streptomyces albaduncus CECT 3226	85.9742
2862697333	Streptomyces sp. Go-475	85.9352
2877669395	Streptomyces fungicidicus TXX3120	85.9317
2811994917	Streptomyces sp. SLBN-134	85.8963
2912699138	Streptomyces sp. NA02536	85.8708
2939711325	Streptomyces sp. PvP037	85.8541
2873322191	Streptomyces caelestis DSM 40084	85.7664
2775507102	Streptomyces azureus ATCC 14921	85.7286
2775507142	Streptomyces sp. NRRL S-481	85.7063
2861534081	Streptomyces paradoxus DSM 43350	85.6954
2934186431	Actinobacteria sp. 049886	85.6878
2619619228	Streptomyces toyocaensis NRRL 15009	85.6591
2862717002	Streptomyces sp. SM1	85.6422
2934599310	Actinobacteria sp. 053801	85.6255
2738541359	Streptomyces sp. Ag82_G6-1	85.576
2767802123	Streptomyces sp. NRRL S-455	85.5723
2724679801	Streptomyces sp. Ag82_O1-12	85.5675
2930578203	Actinobacteria sp. 007066	85.5657
2870774733	Streptomyces luteogriseus DSM 40483	85.5643
2811994879	Streptomyces sp. 4-17	85.5616
2775507121	Streptomyces sp. NRRL S-474	85.553
2867977797	Streptomyces collinus DSM 40129	85.5481
2773857974	Streptomyces iakyrus NRRL ISP-5482	85.5463
2933080685	Actinobacteria sp. 050326	85.5404
2775507106	Streptomyces speibonae NRRL B-24240	85.5311
2765236036	Streptomyces sp. NRRL S-475	85.5255
2933441957	Streptomyces sp. 025270	85.5219
2934477125	Actinobacteria sp. 048152	85.481
2935039456	Actinobacteria sp. 052513	85.4671
2908266656	Streptomyces sp. JB150	85.4619
2862443352	Streptomyces sp. TSRI0107	85.4433
2934492318	Actinobacteria sp. 047328	85.4264
2806311005	Streptomyces glaucescens NRRL B-2706	85.4197
2866182077	Streptomyces sp. DH-12	85.4049
2657245712	Streptomyces sp. di188	85.3611
2857066838	Streptomyces sp. WAC 01438	85.3376
2872967250	Streptomyces glaucescens GLA.O	85.2949
2851870198	Streptomyces sp. ETH9427	85.2617
2811995169	Streptomyces vinaceus NRRL B-1733	85.2544
2808606402	Streptomyces sp. T12	85.2282
2862186611	Streptomyces actuosus ATCC 25421	85.1701
2932613501	Actinobacteria sp. 004246	85.1672
2740892359	Streptomyces sp. F-7	85.1632
2791355423	Streptomyces tricolor NRRL B-16925	85.1127
2775507112	Streptomyces griseorubens JSD-1	85.083
2932777816	Streptomyces sp. SMS_SU21 v.3	85.0402
2872769900	Streptomyces sp. 4F	84.9979
2929746306	Actinobacteria sp. 004634	84.9905
2913524612	Streptomyces griseorubens DSM 40160	84.9883
2931943711	Streptomyces griseoincarnatus 000344	84.9828
2751185703	Actinospica acidiphila NRRL B-24431	84.9699
2934673405	Actinobacteria sp. 049889	84.969
2657245700	Streptomyces sp. DI166	84.9639
2929804529	Actinobacteria sp. 052743	84.9591
2931889202	Actinobacteria sp. 052140	84.9517
2931635285	Actinobacteria sp. 048233	84.9305
2765236018	Streptomyces sp. NRRL WC-3604	84.9023
2765236034	Streptomyces sp. NRRL WC-3605	84.8982
2873136143	Streptomyces reticuli TUE45	84.8916
2740892208	Streptomyces sp. JHA19	84.8884
2932517087	Actinobacteria sp. 037855	84.8838
2860705906	Streptomyces nigra 452	84.881
2795386134	Streptomyces sp. BK387	84.7517
2765236005	Streptomyces lavenduligriseus NRRL ISP-5487	84.6177
2811994877	Streptomyces puniciscabiei DSM 41929	84.6177
2896969225	Streptomyces sp. DSM 40868	84.6176
2740892360	Streptomyces sp. F-1	84.4014
2634166373	Streptomyces misionensis DSM 40306	84.388
2933821755	Streptomyces misionensis 042900	84.3877
2933851505	Actinobacteria sp. 003257	84.3757
2932646356	Actinobacteria sp. 003251	84.3687
2912723979	Streptomyces sp. NEAU-sy36	84.3214
2908241010	Streptomyces sp. HF10	84.3213
2896947763	Streptomyces sp. SUK 48	84.261
2648501356	Streptomyces malaysiense MUSC 136	84.1556
2865281830	Streptomyces colonosanans MUSC 93	84.0882
2932180891	Actinobacteria sp. 001222	83.9362
2870767688	Streptomyces nodosus DSM 40109	83.656
2811995076	Actinomadura madurae NRRL B-2203	83.4366
2802429302	Streptomyces flaveus NRRL ISP-5371	83.0365
2932748046	Streptomyces sp. MJP52	82.6513
2873180057	Streptomyces alboflavus MDJK44	82.5448
2802429314	Streptomyces ruber NRRL ISP-5378	82.4539
2767802055	Streptomyces ruber NRRL B-1661	82.4532
2897770829	Streptomyces abyssomicinicus CHI39	82.447
2765236029	Streptomyces alboflavus NRRL B-2373	82.4245
2862407089	Streptomyces fragilis NBRC 12862	82.4158
2860167608	Streptomyces fradiae NKZ-259	82.3796
2873151551	Streptomyces silaceus ACCC40021	82.3508
2767802102	Streptomyces sp. NRRL S-1521	82.3378
2912649904	Streptomyces sp. NA04227	81.6652
2931652883	Actinobacteria sp. 050539	81.6581
2862769022	Streptomyces sp. CC77	81.597
2908298365	Streptomyces sp. C8S0	81.543
2865859272	Streptomyces sp. CC53	81.5345
2645728019	Streptomyces sp. KE1	81.4828
2875385392	Streptomyces koyangensis VK-A60T	81.4648
2862314994	Streptomyces sp. TSRI0384-2 TSRI0384-2	81.3944
2926786735	Streptomyces sp. DSM 41037	81.3919
2862393062	Streptomyces griseus NCTC 7807	81.3818
2936123505	Streptomyces sp. 007088	80.9962
2657245713	Streptomyces sp. SolWspMP-sol7th	80.5788
2657245719	Streptomyces sp. DfronAA-171	80.2829
649990018	Streptomyces sp. SA3_actG	80.2441
2657245718	Streptomyces sp. TverLS-915	80.213
2873173677	Streptomyces sp. CLI2509	80.1887
