# Supplementary material for: gRNA-SeqRET: a universal tool for targeted and genome-scale gRNA design and sequence extraction for prokaryotes and eukaryotes
Source: Front Bioeng Biotechnol. 2023 Aug 29;11:1217811. doi: 10.3389/fbioe.2023.1217811 (PMC10502169; doi:10.3389/fbioe.2023.1217811)
Supplement: Supplementary file 2 [file Table3.XLSX]

## Sheet: Sheet1
Supplemental Table 3 Analysis of gRNAs designed to S. lividans TK24 with sequence occurences in closely related organisms.
1 a match constitutes a perfect sequence alignment
2 the number of multiple occurences of a given gRNA sequence
Genome	Taxon OID	matching gRNAs1	% of total gRNAs	Number of unique	Number of duplicates2	ANI vs. S. lividands KT24
Streptomyces lividans TK24	645058856	22745	100	22641	104
Streptomyces lividans 1326	2597490034	22288	97.5796	22093	195	99.9701
Streptomyces pactum ACT12	2645728072	4168	17.4992	3962	206	90.3769
Streptomyces sp. BK208	2795386122	5663	24.014	5437	226	92.6334
Streptomyces sp. E2N166	2862321024	4238	17.6317	3992	246	90.5363
Streptomyces sp. CB02414	2867695843	3953	16.3332	3698	255	90.0644
Streptomyces coelicolor O-10.1	2765236061	20168	87.8053	19880	288	99.4966
Streptomyces lividans TK24	2872959623	22735	98.41	22281	454	99.991
Streptomyces olivaceus NRRL B-3009	2773857985	4230	16.6512	3770	460	90.6381
Streptomyces pactum KLBMP 5084	2872800169	4188	16.4392	3722	466	90.6368
Streptomyces parvulus 048177	2934591864	4022	15.6795	3550	472	89.9119
Streptomyces parvulus 2297	2873144488	3883	15.0126	3399	484	89.7468
Streptomyces rochei NRRL B-2410	2811995172	3761	14.4252	3266	495	89.7712
Streptomyces rubrocyanodiastaticus 000060	2931298712	8289	34.2564	7756	533	94.2614
Streptomyces rubrogriseus NBRC 15455	2868108522	13464	57.0204	12910	554	97.2577
Streptomyces sp. 047143	2934411495	6701	27.0704	6129	572	93.796
Streptomyces sp. 048392	2933364669	5204	20.3745	4613	591	92.339
Streptomyces sp. 19	2740891805	20526	87.8716	19895	631	99.5503
Streptomyces sp. 193411	2808606448	8333	33.8501	7664	669	94.1574
Streptomyces sp. 2114.2	2690315611	20566	87.6905	19854	712	99.5508
Streptomyces sp. 2221.1	2773857782	20555	87.452	19800	755	99.5496
Streptomyces sp. CB09001	2862596838	9362	37.9444	8591	771	95.7443
Streptomyces sp. CC71	2724679104	3887	13.7273	3108	779	89.6784
Streptomyces sp. DSM 40167	2926612960	4308	15.5426	3519	789	90.3626
Streptomyces sp. DSM 42143	2926792514	4031	17.7289	4014	17	90.1049
Streptomyces sp. E5N91 SAI-083	2784132148	7736	33.9782	7693	43	93.9187
Streptomyces sp. H23	2866908832	6796	29.7778	6742	54	93.2577
Streptomyces collinus DSM 40129	2867977797	1756	7.51292	1701	55	85.5481
Streptomyces colonosanans MUSC 93	2865281830	1067	4.45652	1009	58	84.0882
Streptomyces cyaneogriseus noncyanogenus NMWT 1	2873012545	1886	8.05176	1823	63	86.7286
Streptomyces flaveus NRRL ISP-5371	2802429302	855	3.47158	786	69	83.0365
Streptomyces fradiae NKZ-259	2860167608	836	3.37441	764	72	82.3796
Streptomyces fragilis NBRC 12862	2862407089	748	2.9769	674	74	82.4158
Streptomyces fungicidicus TXX3120	2877669395	1821	7.70284	1744	77	85.9317
Streptomyces glaucescens GLA.O	2872967250	1614	6.72673	1523	91	85.2949
Streptomyces glaucescens NRRL B-2706	2806311005	1578	6.48823	1469	109	85.4197
Streptomyces griseoincarnatus 000344	2931943711	1566	6.42639	1455	111	84.9828
Streptomyces griseorubens DSM 40160	2913524612	1632	6.71348	1520	112	84.9883
Streptomyces griseorubens JSD-1	2775507112	1619	6.63398	1502	117	85.083
Streptomyces griseus NCTC 7807	2862393062	626	2.23047	505	121	81.3818
Streptomyces iakyrus NRRL ISP-5482	2773857974	1727	7.08449	1604	123	85.5463
Streptomyces koyangensis VK-A60T	2875385392	642	2.27463	515	127	81.4648
Streptomyces lavenduligriseus NRRL ISP-5487	2765236005	1432	5.69321	1289	143	84.6177
Streptomyces leeuwenhoekii DSM 42122	2872922060	1926	7.81768	1770	156	86.7557
Streptomyces luteogriseus DSM 40483	2870774733	1759	7.05799	1598	161	85.5643
Streptomyces macrosporeus 000348	2931950510	1842	7.38483	1672	170	86.2452
Streptomyces malaysiense MUSC 136	2648501356	1257	4.78336	1083	174	84.1556
Streptomyces minutiscleroticus 11008	2767802003	1043	4.58019	1037	6	85.9977
Streptomyces misionensis 042900	2933821755	1312	5.75946	1304	8	84.3877
Streptomyces misionensis DSM 40306	2634166373	1316	5.75946	1304	12	84.388
Streptomyces mutabilis TRM45540	2617271283	3669	16.1256	3651	18	90.1307
Streptomyces nigra 452	2860705906	1462	6.36456	1441	21	84.881
Streptomyces nodosus DSM 40109	2870767688	1040	4.4786	1014	26	83.656
Streptomyces paradoxus DSM 43350	2861534081	1755	7.61892	1725	30	85.6954
Streptomyces puniciscabiei DSM 41929	2811994877	1518	6.55006	1483	35	84.6177
Streptomyces reticuli TUE45	2873136143	1545	6.63398	1502	43	84.8916
Streptomyces ruber NRRL B-1661	2767802055	885	3.70567	839	46	82.4532
Streptomyces ruber NRRL ISP-5378	2802429314	890	3.71008	840	50	82.4539
Streptomyces silaceus ACCC40021	2873151551	852	3.49808	792	60	82.3508
Streptomyces sp. 007088	2936123505	533	2.0803	471	62	80.9962
Streptomyces sp. 025270	2933441957	1771	7.53059	1705	66	85.5219
Streptomyces sp. 4-17	2811994879	1784	7.5615	1712	72	85.5616
Streptomyces sp. 4F	2872769900	1632	6.88132	1558	74	84.9979
Streptomyces sp. Ag82_G6-1	2738541359	1721	7.24791	1641	80	85.576
Streptomyces sp. Ag82_O1-12	2724679801	1722	7.22583	1636	86	85.5675
Streptomyces sp. BK387	2795386134	1503	6.18347	1400	103	84.7517
Streptomyces sp. C8S0	2908298365	578	2.08913	473	105	81.543
Streptomyces sp. CB02400	2865327074	2006	8.34327	1889	117	86.1885
Streptomyces sp. CC53	2865859272	581	2.04938	464	117	81.5345
Streptomyces sp. CC77	2862769022	600	2.11563	479	121	81.597
Streptomyces sp. CLI2509	2873173677	463	1.50612	341	122	80.1887
Streptomyces sp. DfronAA-171	2657245719	461	2.01846	457	4	80.2829
Streptomyces sp. DH-12	2866182077	1569	6.87249	1556	13	85.4049
Streptomyces sp. DI166	2657245700	1480	6.45731	1462	18	84.9639
Streptomyces sp. di188	2657245712	1496	6.49265	1470	26	85.3611
Streptomyces sp. DSM 40868	2896969225	1434	6.17022	1397	37	84.6176
Streptomyces sp. DSM 41037	2926786735	618	2.55289	578	40	81.3919
Streptomyces sp. ETH9427	2851870198	1592	6.81949	1544	48	85.2617
Streptomyces sp. F-1	2740892360	1317	5.58279	1264	53	84.4014
Streptomyces sp. F-7	2740892359	1649	6.98732	1582	67	85.1632
Streptomyces sp. Go-475	2862697333	1848	7.84859	1777	71	85.9352
Streptomyces sp. MBT28	2636416184	3920	16.9471	3837	83	89.8068
Streptomyces sp. NRRL S-1831	2767802024	5842	25.4008	5751	91	92.5891
Streptomyces sp. NRRL F-4711	2767802060	5871	25.5157	5777	94	92.5898
Streptomyces sp. NRRL F-7442	2767802103	5868	25.4715	5767	101	92.6273
Streptomyces sp. Tu 4128	2867252554	4310	18.546	4199	111	90.3604
Streptomyces sp. KPB2	2852523033	6783	29.3892	6654	129	93.2736
Streptomyces sp. MH60	2862465376	7654	33.1787	7512	142	94.2165
Streptomyces sp. NA03103	2912803322	6822	29.4112	6659	163	93.2577
Streptomyces sp. NBRC 110030	2706794553	5914	25.3522	5740	174	92.5908
Streptomyces sp. NRRL F-4707	2767802105	5878	25.1535	5695	183	92.5991
Streptomyces sp. NRRL F-5635	2775507135	5842	24.968	5653	189	92.589
Streptomyces sp. NRRL WC-3753	2767802088	6791	29.133	6596	195	93.3062
Streptomyces sp. SGAir0924	2908907509	3926	16.4348	3721	205	89.7222
Streptomyces sp. SS52	2875405368	3969	16.554	3748	221	89.7717
Streptomyces sp. SYP-A7193	2912795301	6843	30.1444	6825	18	93.2278
Streptomyces sp. VN1	2896961825	4230	18.5858	4208	22	90.6497
Streptomyces sp. WAC 04229	2862746068	4257	18.6653	4226	31	90.3637
Streptomyces sp. WAC6273	2908217086	3870	16.8632	3818	52	90.0574
Streptomyces violaceoruber NRRL S-12	2808606935	20518	90.2036	20423	95	99.5662
Streptomyces sp. HF10	2908241010	1253	5.09253	1153	100	84.3213
Streptomyces sp. JB150	2908266656	1550	6.37339	1443	107	85.4619
Streptomyces sp. JHA19	2740892208	1463	5.9803	1354	109	84.8884
Streptomyces sp. JHA26	2867603704	3188	13.5771	3074	114	89.5391
Streptomyces sp. KE1	2645728019	632	2.27022	514	118	81.4828
Streptomyces sp. MJP52	2932748046	810	3.0299	686	124	82.6513
Streptomyces sp. NA02536	2912699138	1790	7.34508	1663	127	85.8708
Streptomyces sp. NA04227	2912649904	614	2.12888	482	132	81.6652
Streptomyces sp. NEAU-sy36	2912723979	1340	5.23387	1185	155	84.3214
Streptomyces sp. NRRL F-2305	2767802046	1792	7.19491	1629	163	86.1332
Streptomyces sp. NRRL F-4835	2775507109	3840	16.2051	3669	171	90.0312
Streptomyces sp. NRRL F-5638	2775507136	5396	23.0599	5221	175	92.9395
Streptomyces sp. NRRL S-1521	2767802102	852	2.96365	671	181	82.3378
Streptomyces sp. NRRL S-1833	2775507100	4988	21.2181	4804	184	92.9717
Streptomyces sp. NRRL S-37	2765236038	1908	7.56592	1713	195	86.2924
Streptomyces sp. NRRL S-455	2767802123	1647	6.40431	1450	197	85.5723
Streptomyces sp. NRRL S-474	2775507121	1660	6.4529	1461	199	85.553
Streptomyces sp. NRRL S-475	2765236036	1772	6.92549	1568	204	85.5255
Streptomyces sp. NRRL S-481	2775507142	1641	7.23466	1638	3	85.7063
Streptomyces sp. NRRL WC-3604	2765236018	1490	6.52798	1478	12	84.9023
Streptomyces sp. NRRL WC-3605	2765236034	1497	6.49265	1470	27	84.8982
Streptomyces sp. PvP037	2939711325	1813	7.86626	1781	32	85.8541
Streptomyces sp. SA3_actG	649990018	462	1.89479	429	33	80.2441
Streptomyces sp. SLBN-134	2811994917	1790	7.75142	1755	35	85.8963
Streptomyces sp. SM1	2862717002	1586	6.83274	1547	39	85.6422
Streptomyces sp. SMS_SU21 v.3	2932777816	1544	6.62515	1500	44	85.0402
Streptomyces sp. SolWspMP-sol7th	2657245713	447	1.77112	401	46	80.5788
Streptomyces sp. SUK 48	2896947763	1245	5.28687	1197	48	84.261
Streptomyces sp. T12	2808606402	1691	7.217	1634	57	85.2282
Streptomyces sp. TP-A0875	2706794562	1873	8.00318	1812	61	86.5622
Streptomyces sp. TSRI0107	2862443352	1653	6.99174	1583	70	85.4433
Streptomyces sp. TSRI0384-2 TSRI0384-2	2862314994	619	2.40714	545	74	81.3944
Streptomyces sp. TverLS-915	2657245718	457	1.69162	383	74	80.213
Streptomyces sp. WAC 01438	2857066838	1713	7.217	1634	79	85.3376
Streptomyces speibonae NRRL B-24240	2775507106	1603	6.71348	1520	83	85.5311
Streptomyces toyocaensis NRRL 15009	2619619228	1707	7.14633	1618	89	85.6591
Streptomyces tricolor NRRL B-16925	2791355423	1453	5.99355	1357	96	85.1127
Streptomyces vinaceus NRRL B-1733	2811995169	1475	6.06422	1373	102	85.2544
Streptomyces sp. NRRL F-5065	2767802069	1865	7.74259	1753	112	86.4536
Actinobacteria sp. 003414	2930618366	4215	18.0911	4096	119	90.7397
Actinobacteria sp. 003773	2944819927	8298	36.0585	8164	134	94.2281
Actinobacteria sp. 003830	2930625645	8294	35.9392	8137	157	94.3098
Actinobacteria sp. 003843	2929534182	3880	16.4171	3717	163	89.86
Actinobacteria sp. 006591	2934791720	20226	89.1436	20183	43	99.496
Actinobacteria sp. 006858	2934976191	4299	18.7536	4246	53	90.8246
Actinobacteria sp. 047540	2933829507	7582	33.1743	7511	71	93.9606
Actinobacteria sp. 047853	2932667807	3743	16.1786	3663	80	89.7882
Actinobacteria sp. 048075	2934776637	8336	36.3677	8234	102	94.2373
Actinobacteria sp. 048187	2934622043	5774	24.9636	5652	122	92.5753
Actinobacteria sp. 048232	2933769392	4335	18.546	4199	136	90.4527
Actinobacteria sp. 048238	2934131894	8430	36.5487	8275	155	94.3714
Actinobacteria sp. 048588	2939374017	8249	35.6698	8076	173	94.2478
Actinobacteria sp. 048594	2934029579	4346	18.3605	4157	189	90.448
Actinobacteria sp. 052139	2931984407	3979	16.6954	3780	199	89.8912
Actinobacteria sp. 052306	2933970791	3883	16.2449	3678	205	89.8902
Kitasatospora aureofaciens NRRL B-2183	2767802109	7530	32.3042	7314	216	93.912
Streptomyces ambofaciens DSM 40697	2873077840	3824	15.8474	3588	236	89.8303
Streptomyces coelicoflavus NBRC 15399	2916807726	6820	29.0358	6574	246	93.2766
Streptomyces coelicolor A3(2)	2814123449	20177	87.8627	19893	284	99.4967
Actinobacteria sp. 001222	2932180891	1200	4.02367	911	289	83.9362
Actinobacteria sp. 003251	2932646356	1289	4.41677	1000	289	84.3687
Actinobacteria sp. 003257	2933851505	1295	4.43443	1004	291	84.3757
Actinobacteria sp. 004246	2932613501	1643	5.96263	1350	293	85.1672
Actinobacteria sp. 004634	2929746306	1629	5.88313	1332	297	84.9905
Actinobacteria sp. 005931	2930782478	1963	7.34508	1663	300	86.886
Actinobacteria sp. 007066	2930578203	1758	6.39989	1449	309	85.5657
Actinobacteria sp. 037855	2932517087	1455	5.04836	1143	312	84.8838
Streptomyces capillispiralis DSM 41695	2818991476	1839	6.70023	1517	322	86.0386
Actinobacteria sp. 047328	2934492318	1558	6.85924	1553	5	85.4264
Actinobacteria sp. 048152	2934477125	1773	7.79559	1765	8	85.481
Actinobacteria sp. 048185	2934958483	3273	14.381	3256	17	89.0247
Actinobacteria sp. 048233	2931635285	1609	7.01382	1588	21	84.9305
Actinobacteria sp. 049886	2934186431	1657	7.20816	1632	25	85.6878
Actinobacteria sp. 049889	2934673405	1595	6.91224	1565	30	84.969
Actinobacteria sp. 050326	2933080685	1697	7.34508	1663	34	85.5404
Actinobacteria sp. 050539	2931652883	617	2.56614	581	36	81.6581
Actinobacteria sp. 052140	2931889202	1507	6.4794	1467	40	84.9517
Actinobacteria sp. 052513	2935039456	1752	7.55267	1710	42	85.4671
Actinobacteria sp. 052743	2929804529	1629	6.97407	1579	50	84.9591
Actinobacteria sp. 053801	2934599310	1759	7.53059	1705	54	85.6255
Actinomadura madurae NRRL B-2203	2811995076	806	3.30374	748	58	83.4366
Actinospica acidiphila NRRL B-24431	2751185703	1627	6.89899	1562	65	84.9699
Streptomyces abyssomicinicus CHI39	2897770829	763	3.07849	697	66	82.447
Streptomyces actuosus ATCC 25421	2862186611	1627	6.86807	1555	72	85.1701
Streptomyces albaduncus CECT 3226	2863249894	1798	7.57034	1714	84	85.9742
Streptomyces alboflavus MDJK44	2873180057	876	3.48483	789	87	82.5448
Streptomyces alboflavus NRRL B-2373	2765236029	890	3.529	799	91	82.4245
Streptomyces ambofaciens ATCC 23877	2873063797	3832	16.4127	3716	116	89.9219
Streptomyces azureus ATCC 14921	2775507102	1666	6.8239	1545	121	85.7286
Streptomyces caelestis DSM 40084	2873322191	1682	6.84599	1550	132	85.7664
Streptomyces caelestis NRRL B-24567	2772190735	1790	7.29208	1651	139	86.1104
Streptomyces calvus CECT 3271	2863276171	1825	7.41133	1678	147	86.0101
Streptomyces calvus DSM 41692	2857435884	1799	7.26558	1645	154	86.0136
