# Supplementary material for: gRNA-SeqRET: a universal tool for targeted and genome-scale gRNA design and sequence extraction for prokaryotes and eukaryotes
Source: Front Bioeng Biotechnol. 2023 Aug 29;11:1217811. doi: 10.3389/fbioe.2023.1217811 (PMC10502169; doi:10.3389/fbioe.2023.1217811)
Supplement: Supplementary file 3 [file Table1.XLSX]

## Sheet: Sheet1
Supplemental Table 1 gRNAs designed to target coding regions of Streptococcus lividans TK24
#name	chromosome	start	end	strand	protospacer	PAM
645400210_T16	NZ_ACEY01000001	161	183	-	GGGGCGTTCGCGACTTCCGG	CGG
645400210_T17	NZ_ACEY01000001	160	182	-	GGGCGTTCGCGACTTCCGGC	GGG
645400210_T5	NZ_ACEY01000001	163	185	+	GCCGGAAGTCGCGAACGCCC	CGG
645400211_T7	NZ_ACEY01000001	766	788	-	ACCCGCGAGGGCGTCGCCGT	GGG
645400211_T5	NZ_ACEY01000001	779	801	-	CGTCTCGTGCAACACCCGCG	AGG
645400211_T3	NZ_ACEY01000001	807	829	+	CCAACCGCGCACGAGGCCGG	TGG
645400212_T18	NZ_ACEY01000001	1617	1639	-	CCGCTCCGTCCAGCAGCGCC	CGG
645400212_T16	NZ_ACEY01000001	1646	1668	-	GAACGCGCCTCCCGCGAAGG	AGG
645400212_T3	NZ_ACEY01000001	1635	1657	+	AGCGGATCCTGCCTCCTTCG	CGG
645400213_T4	NZ_ACEY01000001	3010	3032	+	AACCGTGATCGCCGCCGTCG	AGG
645400213_T5	NZ_ACEY01000001	3008	3030	-	TCGACGGCGGCGATCACGGT	TGG
645400213_T6	NZ_ACEY01000001	3003	3025	-	GGCGGCGATCACGGTTGGTG	TGG
645400214_T7	NZ_ACEY01000001	4407	4429	-	CTGGGCATGTCGGCACCTGG	AGG
645400214_T12	NZ_ACEY01000001	4367	4389	-	GGAGCCGTGGCGCTGCACGG	CGG
645400214_T13	NZ_ACEY01000001	4348	4370	-	GCGGTGCCACCGCCGACATG	CGG
645400215_T4	NZ_ACEY01000001	5383	5405	+	GTATGCCTCGGCGTCAAAGA	CGG
645400215_T2	NZ_ACEY01000001	5357	5379	+	CAGCGTCGTAGGCCTCTTCG	AGG
645400215_T10	NZ_ACEY01000001	5333	5355	-	GCGATTGTGCTCCACGACAG	CGG
645400216_T1	NZ_ACEY01000001	5862	5884	+	GTCGTCGACACCCCTCGTCC	TGG
645400216_T3	NZ_ACEY01000001	5919	5941	+	GGCGTTACGCGACCGTGGCC	CGG
645400216_T5	NZ_ACEY01000001	5909	5931	-	GTCGCGTAACGCCTGGTGCT	CGG
645400217_T7	NZ_ACEY01000001	8271	8293	+	GCCTGCGTCCTGTCCGGCTA	CGG
645400217_T6	NZ_ACEY01000001	8265	8287	+	GTGCTTGCCTGCGTCCTGTC	CGG
645400217_T10	NZ_ACEY01000001	8228	8250	-	TGACCATGGCGTCGGCGAAC	GGG
645400218_T16	NZ_ACEY01000001	8464	8486	-	ACCCGGTTCGACGAGGCGAT	CGG
645400218_T4	NZ_ACEY01000001	8474	8496	+	CGTCGAACCGGGTCCTGGTG	AGG
645400218_T15	NZ_ACEY01000001	8487	8509	-	GCCCCCTGGCCAGCCTCACC	AGG
645400219_T6	NZ_ACEY01000001	10071	10093	+	GGTCGGCGCCACGCGTTCGC	CGG
645400219_T9	NZ_ACEY01000001	10079	10101	-	GCGGCGTCCCGGCGAACGCG	TGG
645400219_T10	NZ_ACEY01000001	10065	10087	-	AACGCGTGGCGCCGACCATA	CGG
645400220_T12	NZ_ACEY01000001	11640	11662	-	GCCGGGATCTCGCAGGCCAC	CGG
645400220_T10	NZ_ACEY01000001	11657	11679	-	ACTGCCTTGCCCGGGACGCC	GGG
645400220_T5	NZ_ACEY01000001	11624	11646	+	ATGGAGGTAGCGGTAACCGG	TGG
645400221_T14	NZ_ACEY01000001	12225	12247	-	GGCTGCACAACGTCGCAGCG	TGG
645400221_T13	NZ_ACEY01000001	12246	12268	-	AGGCCGGTAACAGCGACGAG	CGG
645400221_T11	NZ_ACEY01000001	12266	12288	-	ACAGTGTCGCCGGGGGGGGG	AGG
645400222_T9	NZ_ACEY01000001	12981	13003	-	GTGCTGAGCCGGTTTGTCCT	CGG
645400222_T5	NZ_ACEY01000001	12940	12962	+	GATCGGCGCGGTCGAAGGCC	TGG
645400222_T7	NZ_ACEY01000001	12956	12978	+	GGCCTGGAGATCAGCCTGGC	CGG
645400223_T4	NZ_ACEY01000001	13198	13220	+	TCGCTTGAGGCTGCGGCGAG	CGG
645400223_T6	NZ_ACEY01000001	13211	13233	+	CGGCGAGCGGACTTCGCGGA	CGG
645400223_T7	NZ_ACEY01000001	13246	13268	+	AAAGTTCACCCAGAAAGTCC	CGG
645400224_T13	NZ_ACEY01000001	14660	14682	-	GGCGTCGAGCAATTCCCGGG	CGG
645400224_T6	NZ_ACEY01000001	14687	14709	+	GGCCGGATGCGTTGTCGATG	CGG
645400224_T1	NZ_ACEY01000001	14645	14667	+	AACAGATCATGTCCGCCGCC	CGG
645400225_T2	NZ_ACEY01000001	15303	15325	+	CTACGGTCCAGGGACCTACC	CGG
645400225_T23	NZ_ACEY01000001	15300	15322	-	GGTAGGTCCCTGGACCGTAG	GGG
645400225_T24	NZ_ACEY01000001	15299	15321	-	GTAGGTCCCTGGACCGTAGG	GGG
645400226_T5	NZ_ACEY01000001	15847	15869	+	ATACGCCTTCTGCATCATCC	TGG
645400226_T10	NZ_ACEY01000001	15829	15851	-	CGTATGCCCTCAACGGAATG	GGG
645400226_T6	NZ_ACEY01000001	15852	15874	-	TACGCCCAGGATGATGCAGA	AGG
645400227_T2	NZ_ACEY01000001	17250	17272	+	CGCCCGAATCTTCGTGCAAC	GGG
645400227_T3	NZ_ACEY01000001	17256	17278	+	AATCTTCGTGCAACGGGCGA	TGG
645400227_T4	NZ_ACEY01000001	17270	17292	+	GGGCGATGGTCTCCGCAGTG	AGG
645400228_T5	NZ_ACEY01000001	18455	18477	+	CTGCGTCCCGGGCCGGCTCC	GGG
645400228_T4	NZ_ACEY01000001	18454	18476	+	GCTGCGTCCCGGGCCGGCTC	CGG
645400228_T6	NZ_ACEY01000001	18456	18478	+	TGCGTCCCGGGCCGGCTCCG	GGG
645400229_T7	NZ_ACEY01000001	18876	18898	-	CGACGTGGACCATGCGCTTC	AGG
645400229_T3	NZ_ACEY01000001	18899	18921	+	ACTCGCCACGCGCCGAGGTG	AGG
645400229_T6	NZ_ACEY01000001	18904	18926	-	GACGACCTCACCTCGGCGCG	TGG
645400230_T7	NZ_ACEY01000001	19022	19044	-	CGCCCAACTGGACATCGTGG	AGG
645400230_T11	NZ_ACEY01000001	19015	19037	-	CTGGACATCGTGGAGGGCCG	GGG
645400230_T9	NZ_ACEY01000001	19017	19039	-	AACTGGACATCGTGGAGGGC	CGG
645400231_T8	NZ_ACEY01000001	19281	19303	+	CGGCGATCGGTTTCGGGGTG	CGG
645400231_T14	NZ_ACEY01000001	19308	19330	-	CACCGTCGCGATCACCTTCT	GGG
645400231_T12	NZ_ACEY01000001	19325	19347	+	ACGGTGATGGCCTTCGGTGC	CGG
645400232_T16	NZ_ACEY01000001	20335	20357	-	TCCATGCTCTCGGCCGACAG	GGG
645400232_T12	NZ_ACEY01000001	20360	20382	-	GAGAGCCAGGAAGTGGCCGG	CGG
645400232_T11	NZ_ACEY01000001	20363	20385	-	TCCGAGAGCCAGGAAGTGGC	CGG
645400233_T7	NZ_ACEY01000001	21164	21186	+	GGTGGAGCCGGGGATGAAGA	TGG
645400233_T15	NZ_ACEY01000001	21120	21142	-	GCCCTCGCGTTGCAGGCCAG	GGG
645400233_T9	NZ_ACEY01000001	21171	21193	-	GGAAACACCATCTTCATCCC	CGG
645400234_T3	NZ_ACEY01000001	21345	21367	+	CCGCGAGGCACTCCAGCCGG	AGG
645400234_T8	NZ_ACEY01000001	21378	21400	+	GTCCCCCGGTGCACGCCGGC	GGG
645400234_T7	NZ_ACEY01000001	21377	21399	+	TGTCCCCCGGTGCACGCCGG	CGG
645400235_T7	NZ_ACEY01000001	22903	22925	-	TGTTCGGGGCGTCGCTGCAG	TGG
645400235_T6	NZ_ACEY01000001	22918	22940	-	TTGCCGGGATCGTGCTGTTC	GGG
645400235_T2	NZ_ACEY01000001	22847	22869	+	CCGAGCAGCAGCACCAGCGG	GGG
645400236_T6	NZ_ACEY01000001	23691	23713	-	CCAGCGCGCCCGCAGCGCAC	AGG
645400236_T4	NZ_ACEY01000001	23698	23720	+	GCTGCGGGCGCGCTGGAATC	CGG
645400236_T9	NZ_ACEY01000001	23670	23692	-	GGCGAAGCAGCAGCGGGAAG	AGG
645400237_T3	NZ_ACEY01000001	23810	23832	+	CAGCAGGTCTGGTTCGTCAC	CGG
645400237_T1	NZ_ACEY01000001	23794	23816	+	ACAACGCAAGCACAGGCAGC	AGG
645400237_T8	NZ_ACEY01000001	23845	23867	-	CGGTGACCAGAGCGCGCCCG	AGG
645400238_T13	NZ_ACEY01000001	25076	25098	-	ATATGGACGGGCCCCGAGTC	CGG
645400238_T17	NZ_ACEY01000001	25042	25064	-	TGCTGAAGGCCGTCGGCTGG	CGG
645400238_T4	NZ_ACEY01000001	25065	25087	+	GCAGATCGACACCGGACTCG	GGG
645400239_T2	NZ_ACEY01000001	26605	26627	+	CCTGGCTACCCCCACCGCCG	TGG
645400239_T3	NZ_ACEY01000001	26621	26643	+	GCCGTGGCCCACACCCCTGA	CGG
645400239_T12	NZ_ACEY01000001	26619	26641	-	GTCAGGGGTGTGGGCCACGG	CGG
645400240_T11	NZ_ACEY01000001	26947	26969	-	CCCGTGTCGAAGGTGCACGA	GGG
645400240_T5	NZ_ACEY01000001	26946	26968	+	GCCCTCGTGCACCTTCGACA	CGG
645400240_T7	NZ_ACEY01000001	26948	26970	+	CCTCGTGCACCTTCGACACG	GGG
645400241_T4	NZ_ACEY01000001	29253	29275	+	AACCAAACCTGCGGGAACGA	CGG
645400241_T5	NZ_ACEY01000001	29268	29290	+	AACGACGGCGTTCCGAGACA	CGG
645400241_T3	NZ_ACEY01000001	29245	29267	+	TGAGCGGCAACCAAACCTGC	GGG
645400242_T8	NZ_ACEY01000001	29370	29392	-	GGTCATTGCGGAGACGCCGG	CGG
645400242_T5	NZ_ACEY01000001	29379	29401	+	TCTCCGCAATGACCGTGTAT	CGG
645400242_T9	NZ_ACEY01000001	29329	29351	-	CCGTTACCGCGTCGTAGCCG	TGG
645400243_T9	NZ_ACEY01000001	30624	30646	-	CTGGCCGTTGTCGTCTACCA	AGG
645400243_T11	NZ_ACEY01000001	30597	30619	-	GTCATGCGATCGCTCGGCCC	AGG
645400243_T2	NZ_ACEY01000001	30580	30602	+	GATCTACTGCGGCATTGCCT	GGG
645400244_T2	NZ_ACEY01000001	31135	31157	+	CCCTCTCAGAGGTTTATGAG	TGG
645400244_T5	NZ_ACEY01000001	31167	31189	+	GAAGGGAAGTTGACTCCCGC	AGG
645400244_T10	NZ_ACEY01000001	31165	31187	-	TGCGGGAGTCAACTTCCCTT	CGG
645400245_T3	NZ_ACEY01000001	32007	32029	+	TCAGTCGGGCCTGTGGGGGC	TGG
645400245_T5	NZ_ACEY01000001	32014	32036	+	GGCCTGTGGGGGCTGGTGGC	GGG
645400245_T6	NZ_ACEY01000001	32015	32037	+	GCCTGTGGGGGCTGGTGGCG	GGG
645400246_T14	NZ_ACEY01000001	32948	32970	-	GTTCGGCAACACGGCGTTCC	TGG
645400246_T11	NZ_ACEY01000001	32971	32993	-	TTCATCCATTTGATCATCGG	CGG
645400246_T9	NZ_ACEY01000001	33002	33024	-	ACTCGAGCGGTACCTGCTCC	AGG
645400247_T9	NZ_ACEY01000001	33868	33890	-	GCTCGAACTCCTTGACGACC	AGG
645400247_T4	NZ_ACEY01000001	33859	33881	+	CGTCCATGCCCTGGTCGTCA	AGG
645400247_T5	NZ_ACEY01000001	33893	33915	+	CGCCGTGACGATCCGCTCCC	GGG
645400248_T9	NZ_ACEY01000001	34401	34423	+	CTTTGCCGCGCAGGGGGCAC	TGG
645400248_T17	NZ_ACEY01000001	34365	34387	-	CGTGGCGTCCAGCACCGGCA	AGG
645400248_T14	NZ_ACEY01000001	34406	34428	-	GAGAGCCAGTGCCCCCTGCG	CGG
645400249_T5	NZ_ACEY01000001	35018	35040	-	ACCTGCCCGGCGCAGCCCGA	TGG
645400249_T2	NZ_ACEY01000001	34970	34992	+	AGAAGAGGGCACTAGTGGTA	GGG
645400249_T4	NZ_ACEY01000001	34976	34998	+	GGGCACTAGTGGTAGGGCTC	GGG
645400250_T1	NZ_ACEY01000001	36197	36219	+	GGCCGTGCAGAAGAGGGCGT	TGG
645400250_T2	NZ_ACEY01000001	36200	36222	+	CGTGCAGAAGAGGGCGTTGG	TGG
645400250_T3	NZ_ACEY01000001	36203	36225	+	GCAGAAGAGGGCGTTGGTGG	TGG
645400251_T9	NZ_ACEY01000001	37737	37759	-	ATTGATCCAGTTGCTTCCCG	TGG
645400251_T3	NZ_ACEY01000001	37731	37753	+	AGATCTCCACGGGAAGCAAC	TGG
645400251_T8	NZ_ACEY01000001	37782	37804	-	GTAGTGCTTGCGGTAGGCGA	CGG
645400252_T8	NZ_ACEY01000001	38279	38301	+	GGACGACGGCAGCAAGATGG	CGG
645400252_T3	NZ_ACEY01000001	38225	38247	+	GGCCATTGGGCTAGTGATCA	CGG
645400252_T1	NZ_ACEY01000001	38211	38233	+	GTGCGCAAGAACCTGGCCAT	TGG
645400253_T11	NZ_ACEY01000001	38546	38568	+	GTGTAGGGATCAGTTGTCCG	AGG
645400253_T15	NZ_ACEY01000001	38476	38498	-	CGCTGACCAGCCGATTTCAC	CGG
645400253_T8	NZ_ACEY01000001	38524	38546	+	TCCCTCTGGTGACCTTCTGG	TGG
645400254_T4	NZ_ACEY01000001	40546	40568	-	CGCAGCTGTTGTCTGCTGCA	CGG
645400254_T5	NZ_ACEY01000001	40539	40561	-	GTTGTCTGCTGCACGGATCG	CGG
645400254_T6	NZ_ACEY01000001	40535	40557	-	TCTGCTGCACGGATCGCGGA	CGG
645400255_T7	NZ_ACEY01000001	41407	41429	-	CACTCCTGGAAGCCCGCTAC	GGG
645400255_T1	NZ_ACEY01000001	41372	41394	+	TCGTTCCAGATGATGTTCAC	CGG
645400255_T10	NZ_ACEY01000001	41391	41413	-	CTACGGGCAGCAGGCGGCGC	CGG
645400256_T7	NZ_ACEY01000001	42074	42096	-	TTGCGGGGACAGTGTTTTCG	GGG
645400256_T6	NZ_ACEY01000001	42075	42097	-	TTTGCGGGGACAGTGTTTTC	GGG
645400256_T8	NZ_ACEY01000001	42061	42083	-	GTTTTCGGGGCTTGCGTCGC	TGG
645400257_T2	NZ_ACEY01000001	43129	43151	-	ACTTTCTCGGCGGACGTGAG	CGG
645400257_T4	NZ_ACEY01000001	43092	43114	-	GCGTCTTCGCACACGAGTGG	CGG
645400257_T6	NZ_ACEY01000001	43082	43104	-	ACACGAGTGGCGGAGCAGGA	TGG
645400258_T2	NZ_ACEY01000001	43309	43331	+	ACGCTCGCGATCGTGGGCGC	AGG
645400258_T5	NZ_ACEY01000001	43333	43355	+	CCTCAACTCGGGCGCGCGAT	CGG
645400258_T12	NZ_ACEY01000001	43356	43378	-	CCCCTTCGACGGCGAACCGC	CGG
645400259_T8	NZ_ACEY01000001	44826	44848	+	CGGAAGGCCCGCTCCAGGAC	CGG
645400259_T19	NZ_ACEY01000001	44770	44792	-	CCTGGCACTCCACACACTCG	CGG
645400259_T6	NZ_ACEY01000001	44810	44832	+	GAAGGCACCCAGGACCCGGA	AGG
645400260_T10	NZ_ACEY01000001	45088	45110	-	CGGGGTAGGCGTGCGGGACG	TGG
645400260_T9	NZ_ACEY01000001	45095	45117	-	TGCTGTTCGGGGTAGGCGTG	CGG
645400260_T2	NZ_ACEY01000001	45107	45129	+	CCCGAACAGCAGGTCGATCT	CGG
645400261_T17	NZ_ACEY01000001	46318	46340	-	CGTCCGGATGTCCTACGACG	AGG
645400261_T2	NZ_ACEY01000001	46315	46337	+	GTTCCTCGTCGTAGGACATC	CGG
645400261_T11	NZ_ACEY01000001	46368	46390	-	ATGGCCAACGGTTCACCCGT	GGG
645400262_T5	NZ_ACEY01000001	47494	47516	+	TGAGGCCGTAGCCACGACCG	TGG
645400262_T12	NZ_ACEY01000001	47433	47455	-	TGAGCGGTCCGTTGCCGCGC	AGG
645400262_T11	NZ_ACEY01000001	47449	47471	-	CTGCAGACACCGGGCCTGAG	CGG
645400263_T6	NZ_ACEY01000001	47947	47969	-	TATCTCAAGGTGAAGCACAG	CGG
645400263_T4	NZ_ACEY01000001	47967	47989	+	ATAGAAGATGTTGTCGTTCC	CGG
645400263_T5	NZ_ACEY01000001	47960	47982	-	CGACAACATCTTCTATCTCA	AGG
645400264_T13	NZ_ACEY01000001	48595	48617	-	CATCGAACCAGTATGCGACC	TGG
645400264_T12	NZ_ACEY01000001	48588	48610	+	GTCGGGGCCAGGTCGCATAC	TGG
645400264_T4	NZ_ACEY01000001	48541	48563	+	TGACGTGCAGCATGGGGCAG	CGG
645400265_T13	NZ_ACEY01000001	48884	48906	-	TTTCGGTCTGCAACCAGAGA	CGG
645400265_T2	NZ_ACEY01000001	48871	48893	+	CGTACTTCGATGTCCGTCTC	TGG
645400265_T9	NZ_ACEY01000001	48905	48927	+	AACCCGGCACGGGTGGGTAT	GGG
645400266_T19	NZ_ACEY01000001	49697	49719	-	CGACCTCCCGGAACCCCTGC	CGG
645400266_T14	NZ_ACEY01000001	49725	49747	+	CTCGGGGAACACCTTGACGG	CGG
645400266_T10	NZ_ACEY01000001	49702	49724	+	AGGGGTTCCGGGAGGTCGGG	CGG
645400267_T1	NZ_ACEY01000001	49892	49914	+	GACCCGGACCGCAACCGCCC	AGG
645400267_T6	NZ_ACEY01000001	49935	49957	+	ACAGACAGCGCGGACGCCGA	CGG
645400267_T15	NZ_ACEY01000001	49906	49928	-	CCTCCCGTCGATGGCCTGGG	CGG
645400268_T3	NZ_ACEY01000001	51607	51629	-	CACCTTGGGCAAGCATCCAG	CGG
645400268_T4	NZ_ACEY01000001	51606	51628	-	ACCTTGGGCAAGCATCCAGC	GGG
645400268_T6	NZ_ACEY01000001	51567	51589	-	ACGAACGACGGAGACGAGAT	CGG
645400269_T8	NZ_ACEY01000001	52168	52190	-	TGTCCAGGCCGCGCAAGCCC	AGG
645400269_T9	NZ_ACEY01000001	52150	52172	-	CCAGGTCCGCCAAGGCCTCA	AGG
645400269_T10	NZ_ACEY01000001	52146	52168	-	GTCCGCCAAGGCCTCAAGGC	GGG
645400270_T4	NZ_ACEY01000001	52685	52707	+	ACTGGGCGTACGTGCTGGAG	CGG
645400270_T5	NZ_ACEY01000001	52698	52720	+	GCTGGAGCGGAGCCGCATGA	CGG
645400270_T10	NZ_ACEY01000001	52734	52756	-	GCTGGGCGATGGACTTCCGG	TGG
645400271_T11	NZ_ACEY01000001	53258	53280	-	AATCCCGTCCCGCCTCCGTA	CGG
645400271_T18	NZ_ACEY01000001	53215	53237	-	GAGCGGGAGCCGTGGTCAGG	TGG
645400271_T12	NZ_ACEY01000001	53244	53266	-	TCCGTACGGCTCGACCATCT	CGG
645400272_T2	NZ_ACEY01000001	55163	55185	+	TTCCCCGAGCGTTCCGCTCC	AGG
645400272_T10	NZ_ACEY01000001	55215	55237	-	GTGCCCGGCCAGCACGAACC	CGG
645400272_T21	NZ_ACEY01000001	55138	55160	-	CCATCCGGACACTTTGGCGG	CGG
645400273_T18	NZ_ACEY01000001	55989	56011	-	TGCAGGCCCGGGTCGCCAGC	CGG
645400273_T9	NZ_ACEY01000001	56062	56084	-	CCCGGAGTACTCGTGACCGG	AGG
645400273_T1	NZ_ACEY01000001	55995	56017	+	GGCGACCCGGGCCTGCACAC	CGG
645400274_T4	NZ_ACEY01000001	56493	56515	+	ATGCGACGAAAAGTCTCCTC	AGG
645400274_T3	NZ_ACEY01000001	56464	56486	+	TCATGTCTTTGGCCAGCAGC	AGG
645400274_T9	NZ_ACEY01000001	56433	56455	-	GCAGATCTGTGGGCCCCTGA	CGG
645400275_T9	NZ_ACEY01000001	56769	56791	-	TACCTCTTCGCGGCGCAATC	CGG
645400275_T3	NZ_ACEY01000001	56767	56789	+	ACCCGGATTGCGCCGCGAAG	AGG
645400275_T1	NZ_ACEY01000001	56730	56752	+	AAACGACGCCTCCACCAAGC	CGG
645400276_T8	NZ_ACEY01000001	58476	58498	-	GACGGGGCAACAGGGCGGGG	CGG
645400276_T12	NZ_ACEY01000001	58443	58465	-	GCTGCTGGACCACAAGGCGC	GGG
645400276_T1	NZ_ACEY01000001	58509	58531	-	ACAGACGACCGGCACGATCG	CGG
645400277_T3	NZ_ACEY01000001	59006	59028	-	TGTGATTCAACGCAAGTACG	CGG
645400277_T4	NZ_ACEY01000001	59003	59025	-	GATTCAACGCAAGTACGCGG	AGG
645400277_T2	NZ_ACEY01000001	59030	59052	-	CGACAAGCTCTTCTGGCTCT	CGG
645400278_T5	NZ_ACEY01000001	60942	60964	-	CAACCGGCCCGCGGAGCTGA	AGG
645400278_T6	NZ_ACEY01000001	60933	60955	-	CGCGGAGCTGAAGGCGCTGC	TGG
645400278_T3	NZ_ACEY01000001	60934	60956	+	CAGCAGCGCCTTCAGCTCCG	CGG
645400279_T2	NZ_ACEY01000001	61443	61465	+	CGGCCTCAACCGCACCCTCG	TGG
645400279_T3	NZ_ACEY01000001	61444	61466	+	GGCCTCAACCGCACCCTCGT	GGG
645400279_T15	NZ_ACEY01000001	61428	61450	-	TGAGGCCGACGCGATGGCCC	AGG
645400280_T11	NZ_ACEY01000001	62597	62619	-	CCAGCCGGAGGCAGCAGCAG	CGG
645400280_T8	NZ_ACEY01000001	62621	62643	-	CGGTGAGGCGGCGTACGAGG	CGG
645400280_T15	NZ_ACEY01000001	62563	62585	-	GATCGCCTTCACCGTGGTGG	CGG
645400281_T1	NZ_ACEY01000333	59561	59583	+	CCCGCTCGCGGAGCTCGTCC	GGG
645400281_T2	NZ_ACEY01000080	2112	2134	+	CCGCGAGCGGGCCGTCCGCG	AGG
645400281_T7	NZ_ACEY01000278	17931	17953	+	GTCCGCGAGGTCCGCACGAC	GGG
645400282_T1	NZ_ACEY01000333	59247	59269	+	GGCAGGCGAACCCGACCCCG	AGG
645400282_T17	NZ_ACEY01000288	27849	27871	+	ACTCCGACAGCCCCAGCACC	CGG
645400282_T6	NZ_ACEY01000001	63230	63252	+	CCTCAGGGACAAGGGCCTCG	GGG
645400283_T1	NZ_ACEY01000001	64834	64856	+	GAGTAAGCAAGATCTTCGTG	AGG
645400283_T4	NZ_ACEY01000001	64876	64898	+	GTGCGCGGAAGCGGTGCTCG	AGG
645400283_T5	NZ_ACEY01000001	64860	64882	-	CGCGCACGCTGCAGCGAACG	CGG
645400284_T4	NZ_ACEY01000001	65471	65493	+	CGAGGATCCGCCGGTTCTTG	AGG
645400284_T1	NZ_ACEY01000001	65441	65463	+	TGGCGTGGCCGGGGTCAGTG	CGG
645400284_T2	NZ_ACEY01000001	65448	65470	+	GCCGGGGTCAGTGCGGAGCT	TGG
645400285_T3	NZ_ACEY01000001	65471	65493	+	CGAGGATCCGCCGGTTCTTG	AGG
645400285_T5	NZ_ACEY01000001	65522	65544	+	GTCCGATGGCGAGCACTCGG	TGG
645400285_T1	NZ_ACEY01000001	65448	65470	+	GCCGGGGTCAGTGCGGAGCT	TGG
645400286_T10	NZ_ACEY01000001	66022	66044	-	CGTGGGACGCCTCGGTGCGT	TGG
645400286_T11	NZ_ACEY01000001	66021	66043	-	GTGGGACGCCTCGGTGCGTT	GGG
645400286_T1	NZ_ACEY01000001	65990	66012	+	ATGGATGTCTCCTCGATCGC	CGG
645400287_T12	NZ_ACEY01000001	67996	68018	-	CACGCCGGGCACCCGGCGCA	GGG
645400287_T8	NZ_ACEY01000001	68011	68033	-	ATGCGGCAGGCGTTCCACGC	CGG
645400287_T1	NZ_ACEY01000001	67933	67955	+	GGAGCGATGAACCAGGAGAC	GGG
645400288_T16	NZ_ACEY01000001	68011	68033	-	ATGCGGCAGGCGTTCCACGC	CGG
645400288_T14	NZ_ACEY01000001	68028	68050	-	ATGTCAGTCAGTGCGCCATG	CGG
645400288_T11	NZ_ACEY01000001	68069	68091	-	CCACGAACTGCTGCACCGAG	GGG
645400289_T6	NZ_ACEY01000001	69263	69285	-	GGCGGAGAAGGAACTGCGTG	CGG
645400289_T7	NZ_ACEY01000001	69257	69279	-	GAAGGAACTGCGTGCGGTAT	TGG
645400289_T5	NZ_ACEY01000001	69269	69291	+	GCAGTTCCTTCTCCGCCGGA	AGG
645400290_T11	NZ_ACEY01000001	69759	69781	-	GCAGGGCCTCGACCAGGCCT	CGG
645400290_T6	NZ_ACEY01000001	69812	69834	-	TCTTTGCACAAGGCGGTCAC	TGG
645400290_T2	NZ_ACEY01000001	69775	69797	+	GCCCTGCGGCCGACTCACGT	CGG
645400291_T1	NZ_ACEY01000001	69944	69966	+	GAGGTACCTGAAGCTCACTC	CGG
645400291_T2	NZ_ACEY01000001	69948	69970	+	TACCTGAAGCTCACTCCGGA	TGG
645400291_T7	NZ_ACEY01000001	69990	70012	-	GGCGATGGCCGCCAGTACAC	GGG
645400292_T9	NZ_ACEY01000001	70579	70601	-	GCAGGAAGCCGAACAGGATC	TGG
645400292_T1	NZ_ACEY01000001	70553	70575	+	GAGACATGCGTCGCCCAGAC	AGG
645400292_T10	NZ_ACEY01000001	70567	70589	-	ACAGGATCTGGACTCCTGTC	TGG
645400293_T11	NZ_ACEY01000001	71104	71126	-	TTCCGGCGCTGTCGCGTCGA	GGG
645400293_T3	NZ_ACEY01000001	71113	71135	+	CGACAGCGCCGGAAGTACAA	GGG
645400293_T4	NZ_ACEY01000001	71130	71152	+	CAAGGGCGTGCAGACGAGCG	AGG
645400294_T9	NZ_ACEY01000001	71733	71755	-	ACAACGACCCCAGCGACACC	CGG
645400294_T8	NZ_ACEY01000001	71742	71764	+	GCTGGGGTCGTTGTTTGGTG	CGG
645400294_T6	NZ_ACEY01000001	71715	71737	+	GGACTGAATCGCCACGTGCC	GGG
645400295_T2	NZ_ACEY01000001	72151	72173	+	GGTCTCCGCGGACTTCTATG	CGG
645400295_T1	NZ_ACEY01000001	72139	72161	+	TGGCGTAGTCGAGGTCTCCG	CGG
645400295_T7	NZ_ACEY01000001	72187	72209	+	TGTCGACCGTGGTCGGTTGA	AGG
645400296_T10	NZ_ACEY01000001	73286	73308	+	CGGGCGTGCGGGATGTGGGG	TGG
645400296_T9	NZ_ACEY01000001	73283	73305	+	TCACGGGCGTGCGGGATGTG	GGG
645400296_T7	NZ_ACEY01000001	73281	73303	+	CGTCACGGGCGTGCGGGATG	TGG
645400297_T5	NZ_ACEY01000001	74828	74850	+	GCGCGGCAGCGAGCCAGGCG	GGG
645400297_T1	NZ_ACEY01000001	74802	74824	+	CGGTCCGTCGTAGCTCAGTG	TGG
645400297_T3	NZ_ACEY01000001	74826	74848	+	GTGCGCGGCAGCGAGCCAGG	CGG
645400298_T8	NZ_ACEY01000001	76278	76300	-	CCGCTGTCGAGCATCGCCAT	CGG
645400298_T1	NZ_ACEY01000001	76278	76300	+	CCGATGGCGATGCTCGACAG	CGG
645400298_T7	NZ_ACEY01000001	76342	76364	+	AGAGAGCGCTCGACCGCGCT	GGG
645400299_T6	NZ_ACEY01000001	77019	77041	+	ATGCCGGTCGAGCCGGTCCG	CGG
645400299_T4	NZ_ACEY01000001	77003	77025	+	CCGGATCAAGCCGTTGATGC	CGG
645400299_T10	NZ_ACEY01000001	77036	77058	-	GGTTGGCCCACCGTCGGCCG	CGG
645400300_T1	NZ_ACEY01000001	77859	77881	+	GGCACGTCCTCAGCCCAGCG	TGG
645400300_T2	NZ_ACEY01000001	77869	77891	+	CAGCCCAGCGTGGCAGCATG	CGG
645400300_T4	NZ_ACEY01000001	77910	77932	-	GGTGATCGCATAGTCGCTGT	CGG
645400301_T11	NZ_ACEY01000001	78911	78933	-	CGGAGGAGGAGCGCGCCTGG	AGG
645400301_T12	NZ_ACEY01000001	78910	78932	-	GGAGGAGGAGCGCGCCTGGA	GGG
645400301_T4	NZ_ACEY01000001	78912	78934	+	CTCCAGGCGCGCTCCTCCTC	CGG
645400302_T4	NZ_ACEY01000001	79065	79087	+	TCGGCCCGGCAGTCGGCAAG	TGG
645400302_T12	NZ_ACEY01000001	79055	79077	-	ACTGCCGGGCCGAGCGCGCC	GGG
645400302_T3	NZ_ACEY01000001	79051	79073	+	TCGTCCCGGCGCGCTCGGCC	CGG
645400303_T14	NZ_ACEY01000001	80367	80389	-	CGTGACCTCGTTCCGGAAGG	CGG
645400303_T15	NZ_ACEY01000001	80364	80386	-	GACCTCGTTCCGGAAGGCGG	CGG
645400303_T11	NZ_ACEY01000001	80398	80420	-	AGCCGGAATCCGGTCTCGTG	CGG
645400304_T12	NZ_ACEY01000001	80686	80708	-	GAACATCGTGCCCTTCCCGG	GGG
645400304_T9	NZ_ACEY01000001	80689	80711	-	CTCGAACATCGTGCCCTTCC	CGG
645400304_T3	NZ_ACEY01000001	80675	80697	+	CACCGTCAACACCCCCGGGA	AGG
645400305_T1	NZ_ACEY01000110	18853	18875	+	GGCGGCCTCGTCGACGTCGG	CGG
645400305_T5	NZ_ACEY01000110	18865	18887	+	GACGTCGGCGGCGGTGGAGG	TGG
645400305_T2	NZ_ACEY01000110	18856	18878	+	GGCCTCGTCGACGTCGGCGG	CGG
645400306_T2	NZ_ACEY01000001	82114	82136	+	CCTGTCGGCCCCCCTGTCCC	AGG
645400306_T4	NZ_ACEY01000001	82126	82148	+	CCTGTCCCAGGGCATCCGCA	AGG
645400306_T10	NZ_ACEY01000001	82141	82163	-	TCTGCAGGACGGGGCCCTTG	CGG
645400307_T12	NZ_ACEY01000001	82717	82739	-	CCCGGTTGCAGTGAGCCCAC	CGG
645400307_T9	NZ_ACEY01000001	82757	82779	-	CAGGAGGCCGGCGCGTACTT	CGG
645400307_T8	NZ_ACEY01000001	82769	82791	-	TACGTCGGCGTTCAGGAGGC	CGG
645400308_T14	NZ_ACEY01000001	83586	83608	-	GTGGGGCGAGCGGGCACAGG	CGG
645400308_T12	NZ_ACEY01000001	83596	83618	-	GCGCGCGGCCGTGGGGCGAG	CGG
645400308_T11	NZ_ACEY01000001	83603	83625	-	TGCCTCGGCGCGCGGCCGTG	GGG
645400309_T7	NZ_ACEY01000001	83993	84015	-	CGTCGCGGCGGTACCGAGCA	CGG
645400309_T6	NZ_ACEY01000001	84005	84027	-	CAGCAGGGCGAGCGTCGCGG	CGG
645400309_T8	NZ_ACEY01000001	83981	84003	-	ACCGAGCACGGCGCGCATCG	CGG
645400310_T9	NZ_ACEY01000001	86993	87015	+	CGTCCAGGCCGTTGCCGAAC	AGG
645400310_T13	NZ_ACEY01000001	86934	86956	-	AGAGCGCGGGCGCGCAGATG	CGG
645400310_T7	NZ_ACEY01000001	86967	86989	+	GCGGGTGAACGCCTTCTGCA	CGG
645400311_T7	NZ_ACEY01000001	89219	89241	+	CGGCGAACAAAGGCTGCGGC	TGG
645400311_T5	NZ_ACEY01000001	89209	89231	+	GCGTCGACGGCGGCGAACAA	AGG
645400311_T10	NZ_ACEY01000001	89156	89178	-	ACTGCCTGTCCCGGACGAGC	GGG
645400312_T3	NZ_ACEY01000001	89570	89592	+	GCCGGGTCCCATCCGCCGGC	CGG
645400312_T4	NZ_ACEY01000001	89587	89609	+	GGCCGGATCCTCCGCAACCG	CGG
645400312_T5	NZ_ACEY01000001	89601	89623	+	CAACCGCGGACAGCCGCGCG	CGG
645400313_T6	NZ_ACEY01000001	90196	90218	-	TTGGGCCATGACCTGAGCGA	GGG
645400313_T13	NZ_ACEY01000001	90152	90174	-	AGCGGGGCATGGCTCGCCGG	TGG
645400313_T3	NZ_ACEY01000001	90185	90207	+	GCCGGACACCACCCTCGCTC	AGG
645400314_T16	NZ_ACEY01000001	90825	90847	-	ACGAGCTGGGGGAAGCGCAC	TGG
645400314_T6	NZ_ACEY01000001	90846	90868	+	GTAGCGCAGGGACAGGGAGG	CGG
645400314_T4	NZ_ACEY01000001	90840	90862	+	CAGCTCGTAGCGCAGGGACA	GGG
645400315_T11	NZ_ACEY01000001	91112	91134	-	CTCGCCGGCAAGCCGAACAG	CGG
645400315_T10	NZ_ACEY01000001	91127	91149	-	GGACTGGTCGACCTCCTCGC	CGG
645400315_T3	NZ_ACEY01000001	91116	91138	+	TGTTCGGCTTGCCGGCGAGG	AGG
645400316_T3	NZ_ACEY01000001	91662	91684	+	CGCCGACCAGGATCTCGTAC	CGG
645400316_T15	NZ_ACEY01000001	91681	91703	-	AGCGGGCGGACGCCGATCGC	CGG
645400316_T12	NZ_ACEY01000001	91699	91721	-	CCACCCCCGCAGTCGTCGAG	CGG
645400317_T8	NZ_ACEY01000001	92740	92762	-	GAACAGTCCGGAAGGCGATG	TGG
645400317_T7	NZ_ACEY01000001	92733	92755	+	AGAGCGTCCACATCGCCTTC	CGG
645400317_T3	NZ_ACEY01000001	92677	92699	+	CCCGGGGGGAACCGGCCGGC	CGG
645400318_T2	NZ_ACEY01000001	93111	93133	+	CTTGGATTCCCCGTCGACAC	GGG
645400318_T9	NZ_ACEY01000001	93119	93141	-	CTACGAGGCCCGTGTCGACG	GGG
645400318_T15	NZ_ACEY01000001	93080	93102	-	CGTCGCGGAGTACATCCGTA	CGG
645400319_T7	NZ_ACEY01000001	93390	93412	-	CGATGAGTTTCTCCTGCATG	CGG
645400319_T11	NZ_ACEY01000001	93357	93379	-	CCCAGGCGGCCTTCTGTTCC	GGG
645400319_T10	NZ_ACEY01000001	93358	93380	-	TCCCAGGCGGCCTTCTGTTC	CGG
645400320_T10	NZ_ACEY01000001	94478	94500	-	CCTCTGGACGGAGATCTGTG	TGG
645400320_T12	NZ_ACEY01000001	94460	94482	-	TGTGGCCATGCCGGCGATAC	AGG
645400320_T5	NZ_ACEY01000001	94518	94540	+	CTTGCGTCCCGTCGCCTTGA	CGG
645400321_T1	NZ_ACEY01000333	59247	59269	+	GGCAGGCGAACCCGACCCCG	AGG
645400321_T2	NZ_ACEY01000333	59226	59248	+	ACTCCGACAGCCCCAGCACC	CGG
645400321_T9	NZ_ACEY01000001	63230	63252	+	CCTCAGGGACAAGGGCCTCG	GGG
645400322_T1	NZ_ACEY01000288	28184	28206	+	CCCGCTCGCGGAGCTCGTCC	GGG
645400322_T2	NZ_ACEY01000333	41055	41077	+	CCGCGAGCGGGCCGTCCGCG	AGG
645400322_T16	NZ_ACEY01000333	41068	41090	+	GTCCGCGAGGTCCGCACGAC	GGG
645400323_T8	NZ_ACEY01000001	96123	96145	-	ACTGGGGACAAGGCCGGACT	CGG
645400323_T4	NZ_ACEY01000001	96068	96090	+	GAACGGCTGGTGGTCGATGA	GGG
645400323_T9	NZ_ACEY01000001	96064	96086	-	CATCGACCACCAGCCGTTCC	AGG
645400324_T4	NZ_ACEY01000001	96573	96595	-	GTCCAGCAGTGCGTCCCAGG	CGG
645400324_T7	NZ_ACEY01000001	96543	96565	-	GTCCGCGTCCAGGGCGTCGG	TGG
645400324_T1	NZ_ACEY01000001	96502	96524	+	CGCCTACGCGCAGGGGTTCC	TGG
645400325_T4	NZ_ACEY01000001	97635	97657	+	AGTGCGCGGAGCGCGCTTGC	TGG
645400325_T1	NZ_ACEY01000001	97572	97594	+	TTCGGAGCGGCGTCGGCTGC	CGG
645400325_T6	NZ_ACEY01000001	97639	97661	+	CGCGGAGCGCGCTTGCTGGG	CGG
645400326_T6	NZ_ACEY01000001	97913	97935	-	CTGTCGCTGTCGTGCTGTGC	CGG
645400326_T2	NZ_ACEY01000001	97924	97946	+	CGACAGCGACAGCACGGACG	CGG
645400326_T4	NZ_ACEY01000001	97969	97991	+	GAGGGAGCTCAAAGAGCACA	CGG
645400327_T13	NZ_ACEY01000001	99513	99535	-	CCCGGCATCCTTGTCCAGGA	GGG
645400327_T6	NZ_ACEY01000001	99505	99527	+	CCTGTGCTCCCTCCTGGACA	AGG
645400327_T7	NZ_ACEY01000001	99512	99534	+	TCCCTCCTGGACAAGGATGC	CGG
645400328_T4	NZ_ACEY01000001	101308	101330	-	TCGCGAAGCACACCCTGCAC	GGG
645400328_T3	NZ_ACEY01000001	101309	101331	-	TTCGCGAAGCACACCCTGCA	CGG
645400328_T1	NZ_ACEY01000001	101271	101293	+	GTTTCCAGAGCAGCGCCTCG	CGG
645400329_T1	NZ_ACEY01000001	102115	102137	+	CCCGCGGTGTTCTTGGCCGG	CGG
645400329_T18	NZ_ACEY01000001	102116	102138	-	TCCGCCGGCCAAGAACACCG	CGG
645400329_T11	NZ_ACEY01000001	102174	102196	-	ATCTGGGTACCGGCCAGCGC	TGG
645400330_T2	NZ_ACEY01000001	103380	103402	+	GAGTTCGCGCCGGACCACGG	CGG
645400330_T5	NZ_ACEY01000001	103397	103419	+	CGGCGGGGTCGAAGTGCTCG	CGG
645400330_T4	NZ_ACEY01000001	103382	103404	+	GTTCGCGCCGGACCACGGCG	GGG
645400331_T7	NZ_ACEY01000001	103683	103705	+	CTGCGCCTGGCCGTGGAGCG	CGG
645400331_T6	NZ_ACEY01000001	103676	103698	+	AGCGGCGCTGCGCCTGGCCG	TGG
645400331_T4	NZ_ACEY01000001	103643	103665	+	GAAGAAGCGGGCCACGCGCG	AGG
645400332_T4	NZ_ACEY01000001	104469	104491	+	CAAGCCCCCTCTCGTCAAAG	CGG
645400332_T3	NZ_ACEY01000001	104427	104449	+	CAGCGGTCCGCAGAGCACCT	CGG
645400332_T7	NZ_ACEY01000001	104474	104496	-	GAACACCGCTTTGACGAGAG	GGG
645400333_T8	NZ_ACEY01000001	105288	105310	-	AACTGCGGAAAGCAGGGCAG	AGG
645400333_T1	NZ_ACEY01000001	105296	105318	+	CTGCTTTCCGCAGTTCTCCT	CGG
645400333_T2	NZ_ACEY01000001	105299	105321	+	CTTTCCGCAGTTCTCCTCGG	CGG
645400334_T17	NZ_ACEY01000001	106119	106141	-	CTCCGACGGACACCGCTACG	GGG
645400334_T16	NZ_ACEY01000001	106120	106142	-	TCTCCGACGGACACCGCTAC	GGG
645400334_T2	NZ_ACEY01000001	106117	106139	+	TTCCCCGTAGCGGTGTCCGT	CGG
645400335_T6	NZ_ACEY01000001	107220	107242	+	ATCGGTCTGCAGTCGCGCCC	CGG
645400335_T1	NZ_ACEY01000001	107183	107205	+	CCAGCAGGTAGTTCCAGACC	CGG
645400335_T16	NZ_ACEY01000001	107182	107204	-	CGGGTCTGGAACTACCTGCT	GGG
645400336_T4	NZ_ACEY01000001	107764	107786	+	GCAGCTCGACGAACGCGGCA	CGG
645400336_T1	NZ_ACEY01000001	107716	107738	+	CACGGGGGCGCGGACCTCCG	AGG
645400336_T7	NZ_ACEY01000001	107788	107810	-	GCTCCGGGAGCCCGGGGCCG	CGG
645400337_T18	NZ_ACEY01000001	108143	108165	-	CGTGGACGCCGAAGCCCCGC	CGG
645400337_T2	NZ_ACEY01000001	108091	108113	+	CTCGCGTGGCTGTCCCCCGG	CGG
645400337_T5	NZ_ACEY01000001	108097	108119	+	TGGCTGTCCCCCGGCGGGCT	GGG
645400338_T1	NZ_ACEY01000001	109311	109333	+	GGACGGCGCGCACCCCGGCA	CGG
645400338_T4	NZ_ACEY01000001	109325	109347	-	GACGAGCCGATGATCCGTGC	CGG
645400338_T6	NZ_ACEY01000001	109323	109345	-	CGAGCCGATGATCCGTGCCG	GGG
645400339_T10	NZ_ACEY01000001	110780	110802	-	CGCCCCGGAACACGCTCCCG	CGG
645400339_T3	NZ_ACEY01000001	110776	110798	+	CCAGCCGCGGGAGCGTGTTC	CGG
645400339_T12	NZ_ACEY01000001	110746	110768	-	TCCAGCGACCCTCCTCAACA	CGG
645400340_T6	NZ_ACEY01000001	111658	111680	-	GAGCGTGCGACCCTGCGCGT	CGG
645400340_T9	NZ_ACEY01000001	111632	111654	-	CGTGTTCCTGAAGGTGGACG	CGG
645400340_T7	NZ_ACEY01000001	111641	111663	-	CGTCGGTGACGTGTTCCTGA	AGG
645400341_T10	NZ_ACEY01000001	112162	112184	-	GCCGTGGACACCATGCCCCC	CGG
645400341_T9	NZ_ACEY01000001	112178	112200	-	GGTCCGGGCGGTAAGAGCCG	TGG
645400341_T3	NZ_ACEY01000001	112175	112197	+	TGTCCACGGCTCTTACCGCC	CGG
645400342_T4	NZ_ACEY01000001	112382	112404	+	TGCGTGTGTGCGGCTCGAGA	AGG
645400342_T3	NZ_ACEY01000001	112372	112394	+	AGTTCGGTCATGCGTGTGTG	CGG
645400342_T2	NZ_ACEY01000001	112356	112378	+	GTCGTGGAACTCACCAAGTT	CGG
645400343_T13	NZ_ACEY01000001	113219	113241	-	CATCCGTCAGGAGCTGCTGC	CGG
645400343_T5	NZ_ACEY01000001	113276	113298	+	CGGCGTTCTCACGGTTGCTC	CGG
645400343_T7	NZ_ACEY01000001	113270	113292	-	CAACCGTGAGAACGCCGACG	TGG
645400344_T5	NZ_ACEY01000001	113516	113538	+	GACGTCAACATGGCGAGCCA	CGG
645400344_T11	NZ_ACEY01000001	113510	113532	-	CTCGCCATGTTGACGTCCTG	CGG
645400344_T4	NZ_ACEY01000001	113506	113528	+	GCGGCCGCAGGACGTCAACA	TGG
645400345_T13	NZ_ACEY01000001	115501	115523	-	GTCCGACCGCGCACCCCTGG	AGG
645400345_T9	NZ_ACEY01000001	115488	115510	+	GTGCTCATGGTGGCCTCCAG	GGG
645400345_T6	NZ_ACEY01000001	115478	115500	+	GTGGTGAGGGGTGCTCATGG	TGG
645400346_T19	NZ_ACEY01000001	116242	116264	-	GTGGATCGTCGACACCGCGG	TGG
645400346_T2	NZ_ACEY01000001	116249	116271	+	GGTGTCGACGATCCACCGCC	GGG
645400346_T11	NZ_ACEY01000001	116291	116313	+	ACGGTCCCGGCGGCTGATCG	GGG
645400347_T13	NZ_ACEY01000001	117591	117613	+	TACCGGCGGGAGGCCGAAGC	CGG
645400347_T11	NZ_ACEY01000001	117577	117599	+	TTTCGGAGGCGGAGTACCGG	CGG
645400347_T12	NZ_ACEY01000001	117581	117603	+	GGAGGCGGAGTACCGGCGGG	AGG
645400348_T10	NZ_ACEY01000001	118251	118273	-	CCTCCGCTCGCACATCGAGT	CGG
645400348_T6	NZ_ACEY01000001	118292	118314	+	GACAGGCTGGCCGTCCGTCG	CGG
645400348_T3	NZ_ACEY01000001	118270	118292	+	GAGGCTGTCGACCAGTTGCG	CGG
645400349_T11	NZ_ACEY01000001	119257	119279	-	TCCGGCGACGCCGTACCAGG	AGG
645400349_T5	NZ_ACEY01000001	119273	119295	+	CGCCGGAGCCGGGATCTTCG	CGG
645400349_T7	NZ_ACEY01000001	119279	119301	+	AGCCGGGATCTTCGCGGTGG	CGG
645400350_T7	NZ_ACEY01000001	120205	120227	-	CGAGGTCCAGCTGTATCCCG	AGG
645400350_T17	NZ_ACEY01000001	120160	120182	-	CTTCTCGGAGGGCCGCTACA	TGG
645400350_T8	NZ_ACEY01000001	120200	120222	-	TCCAGCTGTATCCCGAGGAG	TGG
645400351_T13	NZ_ACEY01000002	273	295	+	CTCGGGGGGTGGTGTTCCGA	GGG
645400351_T20	NZ_ACEY01000002	267	289	-	GAACACCACCCCCCGAGCAG	GGG
645400351_T11	NZ_ACEY01000002	262	284	+	GTCGGCCCCTGCTCGGGGGG	TGG
645400352_T14	NZ_ACEY01000002	1783	1805	+	AGCTTCCGGGATGCTGTCGA	CGG
645400352_T11	NZ_ACEY01000002	1756	1778	+	CTGCTGCGGCGTCTCGGGTG	GGG
645400352_T7	NZ_ACEY01000002	1750	1772	+	CAGGGACTGCTGCGGCGTCT	CGG
645400353_T14	NZ_ACEY01000002	2124	2146	-	CAGCGTGCGGACGCTCACGT	GGG
645400353_T13	NZ_ACEY01000002	2125	2147	-	GCAGCGTGCGGACGCTCACG	TGG
645400353_T6	NZ_ACEY01000002	2163	2185	+	TCGGGCTCGTTCGGCCGTCG	GGG
645400354_T4	NZ_ACEY01000002	4514	4536	+	CGCCGGGGGCACGGCCGCGG	CGG
645400354_T1	NZ_ACEY01000002	4500	4522	+	AGTGCCGAGGCGTCCGCCGG	GGG
645400354_T7	NZ_ACEY01000002	4572	4594	-	GCGTTCACAAGACGCCTTTC	CGG
645400355_T8	NZ_ACEY01000002	5242	5264	-	AATGCTGACATGAGTCAAAA	GGG
645400355_T3	NZ_ACEY01000002	5300	5322	+	GAAGGTCCGACGCCAAGACA	AGG
645400355_T7	NZ_ACEY01000002	5243	5265	-	GAATGCTGACATGAGTCAAA	AGG
645400356_T8	NZ_ACEY01000002	5348	5370	-	TACCTGGAGGGAGACGAAGT	CGG
645400356_T12	NZ_ACEY01000002	5335	5357	-	ACGAAGTCGGGACCGGTGAC	GGG
645400356_T10	NZ_ACEY01000002	5342	5364	-	GAGGGAGACGAAGTCGGGAC	CGG
645400357_T7	NZ_ACEY01000002	6202	6224	-	ATACCGGAAGACGTCGATGG	AGG
645400357_T3	NZ_ACEY01000002	6230	6252	+	ACGCGCGAACGTCGCCATGG	CGG
645400357_T2	NZ_ACEY01000002	6227	6249	+	GAAACGCGCGAACGTCGCCA	TGG
645400358_T10	NZ_ACEY01000002	6422	6444	-	CTCGTCCGCGGTGCTGGAGG	CGG
645400358_T13	NZ_ACEY01000002	6400	6422	-	GTGAACGGCGTGGAGACGAG	CGG
645400358_T6	NZ_ACEY01000002	6462	6484	-	CGATTGCGCGGACACCGGTG	AGG
645400359_T2	NZ_ACEY01000002	9047	9069	+	CAAGCCCGCCCGTGCGAGGC	GGG
645400359_T1	NZ_ACEY01000002	9046	9068	+	CCAAGCCCGCCCGTGCGAGG	CGG
645400359_T5	NZ_ACEY01000002	9056	9078	+	CCGTGCGAGGCGGGTGGCGG	TGG
645400360_T3	NZ_ACEY01000002	10934	10956	+	CGAGCAGCCGGTTCAGCGGG	CGG
645400360_T2	NZ_ACEY01000002	10931	10953	+	GGACGAGCAGCCGGTTCAGC	GGG
645400360_T6	NZ_ACEY01000002	10952	10974	+	GGCGGGAGCCTTCCGGCCCG	AGG
645400361_T7	NZ_ACEY01000002	12763	12785	+	CGCCGGGGGCTGCCGGGGTC	CGG
645400361_T16	NZ_ACEY01000002	12765	12787	-	GCCCGGACCCCGGCAGCCCC	CGG
645400361_T14	NZ_ACEY01000002	12790	12812	-	GCCCGAGACCGGCCCGGACC	CGG
645400362_T1	NZ_ACEY01000002	13454	13476	+	CCCGTCAGGACGCGGGTCAG	CGG
645400362_T13	NZ_ACEY01000002	13481	13503	-	ACCCGGCACACCGCCAGCAG	CGG
645400362_T11	NZ_ACEY01000002	13509	13531	-	CTCGGCTGAGTTCTACGAGC	TGG
645400363_T14	NZ_ACEY01000002	14355	14377	-	GCGCGTTCCTCCGCCCGCGC	CGG
645400363_T9	NZ_ACEY01000002	14358	14380	+	GCGCGGGCGGAGGAACGCGC	GGG
645400363_T10	NZ_ACEY01000002	14359	14381	+	CGCGGGCGGAGGAACGCGCG	GGG
645400364_T4	NZ_ACEY01000002	15382	15404	+	GAAGCCCGGGCGGCGGATGT	CGG
645400364_T14	NZ_ACEY01000002	15371	15393	-	CGCCCGGGCTTCCCCGCCCT	CGG
645400364_T11	NZ_ACEY01000002	15433	15455	-	TGACCCGCTACGACGACGTA	CGG
645400365_T9	NZ_ACEY01000003	2000	2022	-	GCCTTCAGGGTGCTGGTCTG	CGG
645400365_T5	NZ_ACEY01000003	1999	2021	+	GCCGCAGACCAGCACCCTGA	AGG
645400365_T14	NZ_ACEY01000003	1937	1959	-	CGCCCCGGATACGCGCCGGC	CGG
645400366_T11	NZ_ACEY01000003	3143	3165	-	AGTCCTGGGCGCCTCCGGGG	CGG
645400366_T15	NZ_ACEY01000003	3096	3118	-	TGCGCGCGCTCGGCCACACC	GGG
645400366_T14	NZ_ACEY01000003	3097	3119	-	TTGCGCGCGCTCGGCCACAC	CGG
645400367_T14	NZ_ACEY01000003	8629	8651	-	GGACGGACAACTGCGGTTCC	GGG
645400367_T9	NZ_ACEY01000003	8656	8678	-	GGACGAAGGCGTGGTGCTGT	GGG
645400367_T4	NZ_ACEY01000003	8666	8688	+	CACGCCTTCGTCCGCGTATC	GGG
645400368_T12	NZ_ACEY01000003	13070	13092	-	GTCCCTCGGCGGTCAGGTGG	TGG
645400368_T8	NZ_ACEY01000003	13092	13114	+	CAGCGGGGTGAAGACGTCCC	AGG
645400368_T2	NZ_ACEY01000003	13031	13053	+	CCCAGTGGTGGGCGTCGCGG	CGG
645400369_T15	NZ_ACEY01000004	1863	1885	-	AGGCGCGCTGGAGATCGCAC	CGG
645400369_T5	NZ_ACEY01000004	1890	1912	+	CGGCTTCCCGTACCGCGGCG	GGG
645400369_T16	NZ_ACEY01000004	1860	1882	-	CGCGCTGGAGATCGCACCGG	AGG
645400370_T2	NZ_ACEY01000004	2126	2148	+	GACCTGGTCCGAAGCCGAAT	CGG
645400370_T1	NZ_ACEY01000004	2110	2132	+	TGAGCAAGACTCAACGGACC	TGG
645400370_T12	NZ_ACEY01000004	2134	2156	-	GTAGTGCGCCGATTCGGCTT	CGG
645400371_T21	NZ_ACEY01000005	1362	1384	-	GCTGTCCCTGGGACCCGTGC	AGG
645400371_T22	NZ_ACEY01000005	1361	1383	-	CTGTCCCTGGGACCCGTGCA	GGG
645400371_T4	NZ_ACEY01000005	1375	1397	+	CAGGGACAGCCCGCTGATCT	CGG
645400372_T1	NZ_ACEY01000005	2203	2225	+	ATGAGGGCCCCGGTGAGCAG	CGG
645400372_T6	NZ_ACEY01000005	2268	2290	-	CGACGGTACTGACACCACCG	CGG
645400372_T7	NZ_ACEY01000005	2265	2287	-	CGGTACTGACACCACCGCGG	CGG
645400373_T4	NZ_ACEY01000005	3190	3212	+	GCAGGACGACGGCCCCCGCG	AGG
645400373_T11	NZ_ACEY01000005	3203	3225	-	TCGCGGCCCGTCGCCTCGCG	GGG
645400373_T12	NZ_ACEY01000005	3175	3197	-	CGTCCTGCTCGTCCTGCTGT	CGG
645400374_T10	NZ_ACEY01000005	4784	4806	-	CGCCGGTCCTTCCTCCGTCG	CGG
645400374_T9	NZ_ACEY01000005	4801	4823	-	TGTCCAGACAGATCGATCGC	CGG
645400374_T11	NZ_ACEY01000005	4779	4801	-	GTCCTTCCTCCGTCGCGGCG	CGG
645400375_T18	NZ_ACEY01000005	5064	5086	-	GCAGTGCGTCCTCGCCGCGC	CGG
645400375_T9	NZ_ACEY01000005	5117	5139	-	GCGTTCGGATCCGGGAGAGT	CGG
645400375_T1	NZ_ACEY01000005	5082	5104	+	ACTGCCCCGCCCCGACACAC	CGG
645400376_T2	NZ_ACEY01000005	5612	5634	+	TCGACGCGATGGCGTCGTAC	CGG
645400376_T6	NZ_ACEY01000005	5661	5683	+	GTCCACGGCGAGACCGGCCG	CGG
645400376_T7	NZ_ACEY01000005	5631	5653	-	TGCACGCACACCTCGCCGAC	CGG
645400377_T3	NZ_ACEY01000005	6116	6138	+	GTCGGAACAGCCGACGAGGG	CGG
645400377_T2	NZ_ACEY01000005	6113	6135	+	CCCGTCGGAACAGCCGACGA	GGG
645400377_T1	NZ_ACEY01000005	6112	6134	+	CCCCGTCGGAACAGCCGACG	AGG
645400378_T1	NZ_ACEY01000005	6765	6787	-	CATCAGGACAGCCACCGCGC	TGG
645400378_T6	NZ_ACEY01000005	6713	6735	-	GCAGGGTGCTCGGACGACGG	CGG
645400378_T8	NZ_ACEY01000005	6698	6720	-	GACGGCGGCGCAGGCAGCGC	CGG
645400379_T8	NZ_ACEY01000005	7691	7713	-	CCGCGGGCCGGCCGGGTCGG	TGG
645400379_T6	NZ_ACEY01000005	7708	7730	-	CTGGCGGTCGGAGCCGGCCG	CGG
645400379_T7	NZ_ACEY01000005	7707	7729	-	TGGCGGTCGGAGCCGGCCGC	GGG
645400380_T4	NZ_ACEY01000006	74	96	+	GGCACGGTCGCATCCGCGTC	CGG
645400380_T1	NZ_ACEY01000006	5	27	+	ACCGACGGCGGCAACACCGA	CGG
645400380_T2	NZ_ACEY01000006	8	30	+	GACGGCGGCAACACCGACGG	CGG
645400381_T3	NZ_ACEY01000006	617	639	+	GCGTGGACGCTCGCCCGCGC	CGG
645400381_T1	NZ_ACEY01000006	595	617	+	CGTCGTCGCCCGCCGCAACG	CGG
645400381_T9	NZ_ACEY01000006	542	564	-	AGGACGAGAAGCGCGTACCA	CGG
645400382_T11	NZ_ACEY01000006	1062	1084	-	CCCCGACGATCACCAGGTCG	TGG
645400382_T6	NZ_ACEY01000006	1098	1120	+	TCTCGCCACCGCCCTGCACG	CGG
645400382_T10	NZ_ACEY01000006	1068	1090	-	GCCCGCCCCCGACGATCACC	AGG
645400383_T5	NZ_ACEY01000006	2946	2968	-	TACGAACGAGGACCGTGACA	GGG
645400383_T6	NZ_ACEY01000006	2919	2941	-	CATCAGTGAACTGAGCAGCC	TGG
645400383_T4	NZ_ACEY01000006	2947	2969	-	GTACGAACGAGGACCGTGAC	AGG
645400384_T11	NZ_ACEY01000006	3107	3129	-	ATCCTCGATCACCTGCAGTG	CGG
645400384_T7	NZ_ACEY01000006	3134	3156	+	CCGGGCCCGACGAGGTCACC	GGG
645400384_T5	NZ_ACEY01000006	3126	3148	+	GGATGTCACCGGGCCCGACG	AGG
645400385_T15	NZ_ACEY01000006	3763	3785	-	CCCACGATCAGGATCCGCCG	GGG
645400385_T8	NZ_ACEY01000006	3819	3841	-	CGTCGAACCCCTGCTCGCGC	AGG
645400385_T1	NZ_ACEY01000006	3762	3784	+	GCCCCGGCGGATCCTGATCG	TGG
645400386_T8	NZ_ACEY01000006	5086	5108	-	ATTGACGATCGCCATCACCA	GGG
645400386_T2	NZ_ACEY01000006	5040	5062	+	GCAGTCGACCTGGAGTTCCG	CGG
645400386_T9	NZ_ACEY01000006	5085	5107	-	TTGACGATCGCCATCACCAG	GGG
645400387_T13	NZ_ACEY01000006	5908	5930	-	CGTGTTCGGCGGGCCAGATC	AGG
645400387_T3	NZ_ACEY01000006	5970	5992	+	CCTACCCGGACCGTGAGCGC	TGG
645400387_T11	NZ_ACEY01000006	5919	5941	-	GATGGGCCGGGCGTGTTCGG	CGG
645400388_T7	NZ_ACEY01000006	7216	7238	+	GTAGGCGGTCGCGACGTCCA	GGG
645400388_T4	NZ_ACEY01000006	7198	7220	+	GAGCAGCGCGGGCGGAAGGT	AGG
645400388_T8	NZ_ACEY01000006	7219	7241	+	GGCGGTCGCGACGTCCAGGG	CGG
645400389_T2	NZ_ACEY01000006	8154	8176	+	GTTCTCGGCAGCGTGCGGAT	AGG
645400389_T11	NZ_ACEY01000006	8207	8229	-	CTCCGTCCATGACCGTGACG	CGG
645400389_T15	NZ_ACEY01000006	8183	8205	-	CGCCGAAGGGCTCGCCCTGA	CGG
645400390_T10	NZ_ACEY01000006	8456	8478	-	CCTCGGAGTTCCAGCGCACG	TGG
645400390_T6	NZ_ACEY01000006	8472	8494	+	TCCGAGGCCGGGTACGTCGA	GGG
645400390_T9	NZ_ACEY01000006	8473	8495	-	GCCCTCGACGTACCCGGCCT	CGG
645400391_T8	NZ_ACEY01000006	8685	8707	-	CATGTCCAGCACCTCGTCGA	AGG
645400391_T3	NZ_ACEY01000006	8674	8696	+	TTCGACGCGTGCCTTCGACG	AGG
645400391_T1	NZ_ACEY01000006	8648	8670	+	GTGAGCCGGGTCCACACGAT	CGG
645400392_T5	NZ_ACEY01000006	9208	9230	+	GCGGTGTGCTCGATCCCCGC	GGG
645400392_T16	NZ_ACEY01000006	9224	9246	-	GTAGGAGGCCACGGCACCCG	CGG
645400392_T19	NZ_ACEY01000006	9201	9223	-	GGATCGAGCACACCGCGTCC	CGG
645400393_T12	NZ_ACEY01000006	10806	10828	-	ACCTCGGAGTTCATGCTCGC	CGG
645400393_T15	NZ_ACEY01000006	10776	10798	-	CCGGACATCGCCTCGGATCT	CGG
645400393_T1	NZ_ACEY01000006	10776	10798	+	CCGAGATCCGAGGCGATGTC	CGG
645400394_T4	NZ_ACEY01000006	11683	11705	-	CATTTGCACGTTCCTGACGC	TGG
645400394_T11	NZ_ACEY01000006	11619	11641	-	GAGAGCGGCTTCGAACACGG	CGG
645400394_T5	NZ_ACEY01000006	11679	11701	-	TGCACGTTCCTGACGCTGGA	CGG
645400395_T4	NZ_ACEY01000006	12249	12271	+	GACCAATCTGGCCAGAAGAC	CGG
645400395_T5	NZ_ACEY01000006	12251	12273	-	GTCCGGTCTTCTGGCCAGAT	TGG
645400395_T12	NZ_ACEY01000006	12200	12222	-	TGCGCTGCACTGGAGGGCCG	CGG
645400396_T2	NZ_ACEY01000006	12623	12645	+	CCTGTCACGATCATCGGCGC	CGG
645400396_T5	NZ_ACEY01000006	12688	12710	+	GATCCCGGTCACCGTCTACG	AGG
645400396_T6	NZ_ACEY01000006	12682	12704	-	AGACGGTGACCGGGATCGCG	TGG
645400397_T7	NZ_ACEY01000006	15587	15609	+	CAGTGGACGCCGCAGCCGGG	TGG
645400397_T3	NZ_ACEY01000006	15542	15564	+	TCCGGCGGTCACGGCCATGG	CGG
645400397_T9	NZ_ACEY01000006	15602	15624	-	TGACCAGAACGCGCACCACC	CGG
645400398_T8	NZ_ACEY01000006	16322	16344	-	GACGGGAACGACGGTGGTGC	TGG
645400398_T7	NZ_ACEY01000006	16328	16350	-	GGCCCGGACGGGAACGACGG	TGG
645400398_T2	NZ_ACEY01000006	16266	16288	+	CGACCCGTCCACCGCGGCGG	CGG
645400399_T11	NZ_ACEY01000006	17276	17298	-	GTCGTGCCCAACATCGTCCT	CGG
645400399_T1	NZ_ACEY01000006	17253	17275	+	CCATGTCCTGGATGCGCATC	AGG
645400399_T2	NZ_ACEY01000006	17259	17281	+	CCTGGATGCGCATCAGGCCG	AGG
645400400_T10	NZ_ACEY01000006	18196	18218	-	TCCGTCTCCGCGATCGGCCT	CGG
645400400_T4	NZ_ACEY01000006	18189	18211	+	CATCCCGCCGAGGCCGATCG	CGG
645400400_T17	NZ_ACEY01000006	18153	18175	-	AAGGGCGCCCGGACCCGGAG	CGG
645400401_T10	NZ_ACEY01000006	18572	18594	+	CTGGGCTGGGAGCTGTCCGC	CGG
645400401_T13	NZ_ACEY01000006	18547	18569	-	CCCCGGACCAGAAGCGCGCC	AGG
645400401_T11	NZ_ACEY01000006	18571	18593	-	CGGCGGACAGCTCCCAGCCC	AGG
645400402_T9	NZ_ACEY01000006	19812	19834	-	GCTGGAGGTGTGGCAGGCCG	AGG
645400402_T13	NZ_ACEY01000006	19789	19811	-	AGTTCGCGGGGCATCTGGAC	CGG
645400402_T14	NZ_ACEY01000006	19788	19810	-	GTTCGCGGGGCATCTGGACC	GGG
645400403_T17	NZ_ACEY01000006	19937	19959	-	CCGGGCCTCGTGATCTCCCT	TGG
645400403_T4	NZ_ACEY01000006	19959	19981	+	GCGGCAGGACGTCTCCGCGG	CGG
645400403_T7	NZ_ACEY01000006	19974	19996	+	CGCGGCGGTCTGGCAGGTCA	TGG
645400404_T2	NZ_ACEY01000006	21938	21960	+	CAGCGCGGTCACCGCCAACG	CGG
645400404_T3	NZ_ACEY01000006	21941	21963	+	CGCGGTCACCGCCAACGCGG	TGG
645400404_T6	NZ_ACEY01000006	21949	21971	-	TCTCACCGCCACCGCGTTGG	CGG
645400405_T14	NZ_ACEY01000006	22198	22220	-	TGCTGCCACGCCCCGAGCCG	CGG
645400405_T13	NZ_ACEY01000006	22241	22263	-	GACCGGCAGGCTCACGACCG	CGG
645400405_T10	NZ_ACEY01000006	22239	22261	+	GGCCGCGGTCGTGAGCCTGC	CGG
645400406_T17	NZ_ACEY01000006	23411	23433	-	ACCGGAACCGGGACCGGTCC	CGG
645400406_T22	NZ_ACEY01000006	23382	23404	-	GCTCGGAAGCGGGATCGTGT	CGG
645400406_T11	NZ_ACEY01000006	23447	23469	-	TACGGTCCCGGAACCGGAAC	CGG
645400407_T3	NZ_ACEY01000006	24678	24700	+	GTTTCCGTCGGCGTCGAAGA	GGG
645400407_T1	NZ_ACEY01000006	24650	24672	+	GGTCGAAGTCGGCCTGCTCC	AGG
645400407_T2	NZ_ACEY01000006	24666	24688	+	CTCCAGGTAGCCGTTTCCGT	CGG
645400408_T9	NZ_ACEY01000006	25293	25315	-	AGCAGAACGGGAACCCGAAG	GGG
645400408_T7	NZ_ACEY01000006	25295	25317	-	ACAGCAGAACGGGAACCCGA	AGG
645400408_T8	NZ_ACEY01000006	25294	25316	-	CAGCAGAACGGGAACCCGAA	GGG
645400409_T1	NZ_ACEY01000006	26075	26097	+	GCAGCGCGGTCCGCACGATC	AGG
645400409_T6	NZ_ACEY01000006	26147	26169	-	GAAGAAGGTGGTGCCCGAGG	AGG
645400409_T15	NZ_ACEY01000006	26085	26107	-	TCTCGGAGGGCCTGATCGTG	CGG
645400410_T10	NZ_ACEY01000006	26341	26363	-	TGTGGGTCAGGAACTTCCGG	CGG
645400410_T1	NZ_ACEY01000006	26310	26332	+	GTGTCGGCACGGCCGTCACC	CGG
645400410_T3	NZ_ACEY01000006	26325	26347	+	TCACCCGGATCGTGGCCCGC	CGG
645400411_T9	NZ_ACEY01000006	27781	27803	-	TTGCTGAAGAGCCCGAACAA	GGG
645400411_T8	NZ_ACEY01000006	27782	27804	-	CTTGCTGAAGAGCCCGAACA	AGG
645400411_T6	NZ_ACEY01000006	27783	27805	+	CTTGTTCGGGCTCTTCAGCA	AGG
645400412_T5	NZ_ACEY01000006	28149	28171	+	CCTTACGCTGGTCGGCGACG	CGG
645400412_T1	NZ_ACEY01000006	28123	28145	+	GAGCTCGCCCACGTAGAACT	CGG
645400412_T16	NZ_ACEY01000006	28131	28153	-	TAAGGCCACCGAGTTCTACG	TGG
645400413_T13	NZ_ACEY01000006	29327	29349	-	CGCCTCGGGCACCGTCGAGG	TGG
645400413_T7	NZ_ACEY01000006	29397	29419	-	TGGGAGAAGCGATCGCCGCC	CGG
645400413_T2	NZ_ACEY01000006	29339	29361	+	TGCCCGAGGCGCGGCCGGAG	CGG
645400414_T10	NZ_ACEY01000006	29601	29623	-	GAGCGACCCGAGACGGCACA	CGG
645400414_T8	NZ_ACEY01000006	29631	29653	-	GGTGTGGTTCAGCTCGTCGG	CGG
645400414_T12	NZ_ACEY01000006	29580	29602	-	GGTCACGAAGGTCCGCCACA	CGG
645400415_T11	NZ_ACEY01000006	30898	30920	-	CACGAGGACCGCATCCCGTT	GGG
645400415_T10	NZ_ACEY01000006	30899	30921	-	GCACGAGGACCGCATCCCGT	TGG
645400415_T9	NZ_ACEY01000006	30914	30936	-	CACCCGACGCGTCAAGCACG	AGG
645400416_T1	NZ_ACEY01000006	31230	31252	+	AACAGCAGTCGAGCCCGCCG	CGG
645400416_T11	NZ_ACEY01000006	31244	31266	-	GACGGTATCGATCGCCGCGG	CGG
645400416_T8	NZ_ACEY01000006	31268	31290	-	GCTGTCGATGATCCGGCGGG	CGG
645400417_T8	NZ_ACEY01000006	33144	33166	-	GTACTCGGCCTTGCAGCCGG	TGG
645400417_T2	NZ_ACEY01000006	33104	33126	+	GTCGGCCTGACTGCGCTCGC	CGG
645400417_T7	NZ_ACEY01000006	33147	33169	-	CGTGTACTCGGCCTTGCAGC	CGG
645400418_T9	NZ_ACEY01000006	34697	34719	+	CGAGGAGGAGTCCAGCACCG	CGG
645400418_T13	NZ_ACEY01000006	34690	34712	-	GCTGGACTCCTCCTCGACTC	GGG
645400418_T17	NZ_ACEY01000006	34660	34682	-	GCCCGAGGGGCCCGTCAGCG	CGG
645400419_T10	NZ_ACEY01000006	35009	35031	-	ACGGCCTGGCCGCTCAGCAG	CGG
645400419_T4	NZ_ACEY01000006	35000	35022	+	CTGTCGCTGCCGCTGCTGAG	CGG
645400419_T12	NZ_ACEY01000006	34966	34988	-	CGAGACATCCGGTCAGTGTG	CGG
645400420_T19	NZ_ACEY01000006	37334	37356	-	CGAGGGGGAGACGCGGAGCG	CGG
645400420_T4	NZ_ACEY01000006	37373	37395	+	ACTCCGCGCTCCACTCGACG	AGG
645400420_T18	NZ_ACEY01000006	37341	37363	-	GCCAGCCCGAGGGGGAGACG	CGG
645400421_T9	NZ_ACEY01000006	37610	37632	-	CGCGGTCGTGCCGACGGCGA	GGG
645400421_T8	NZ_ACEY01000006	37611	37633	-	TCGCGGTCGTGCCGACGGCG	AGG
645400421_T6	NZ_ACEY01000006	37581	37603	+	GGCCGCGCTCGCGCTCTCGG	CGG
645400422_T4	NZ_ACEY01000006	39321	39343	+	GTGCTCGTGGCCTCGTCGTC	GGG
645400422_T20	NZ_ACEY01000006	39295	39317	-	CGGGGTCCTGGCGCGGTACG	CGG
645400422_T5	NZ_ACEY01000006	39322	39344	+	TGCTCGTGGCCTCGTCGTCG	GGG
645400423_T4	NZ_ACEY01000007	58	80	+	CGACAGTCCGCGGTTCGCCC	TGG
645400423_T8	NZ_ACEY01000007	46	68	-	GCGGACTGTCGGCATCGAAG	CGG
645400423_T2	NZ_ACEY01000007	23	45	+	GACGCGGCCGGCCCGTCCGG	CGG
645400424_T6	NZ_ACEY01000007	2378	2400	+	CCGTGTCCAGGAGGTGCTTG	AGG
645400424_T11	NZ_ACEY01000007	2416	2438	-	CGTCTCCTGCTCATCAGGCA	CGG
645400424_T12	NZ_ACEY01000007	2384	2406	-	GTCCAACCTCAAGCACCTCC	TGG
645400425_T1	NZ_ACEY01000007	3666	3688	+	GAGGCCGGTGAGCCCGTCCT	CGG
645400425_T5	NZ_ACEY01000007	3700	3722	+	AGGGTGACGAAGTTGCGTCC	CGG
645400425_T11	NZ_ACEY01000007	3679	3701	-	CTGCGCATCACCACCGAGGA	CGG
645400426_T8	NZ_ACEY01000007	4881	4903	-	TCTCGTAGGATCCCTGGCAC	TGG
645400426_T4	NZ_ACEY01000007	4923	4945	-	GAACACGCGCACCAGAATGT	CGG
645400426_T5	NZ_ACEY01000007	4904	4926	-	TCGGCGATCGTCGCAACACT	CGG
645400427_T4	NZ_ACEY01000007	5599	5621	+	CCCTCCATGCCCCAGAAGCC	GGG
645400427_T6	NZ_ACEY01000007	5644	5666	-	GACTTCATCATCTCGCTCGA	CGG
645400427_T5	NZ_ACEY01000007	5613	5635	+	GAAGCCGGGCCAGCCGTCCG	CGG
645400428_T13	NZ_ACEY01000007	5967	5989	-	GGCCTCGGACGACGGCTCGG	CGG
645400428_T8	NZ_ACEY01000007	6021	6043	-	CGCGCCGGTGGGCCCGCAGC	CGG
645400428_T9	NZ_ACEY01000007	5994	6016	-	GATCACGTCGAAGTCGTGCC	CGG
645400429_T4	NZ_ACEY01000007	8430	8452	+	AGGTCCAGGGTGCCGCCCGG	GGG
645400429_T9	NZ_ACEY01000007	8465	8487	+	GGCGGGATCGCGTTCGAGGA	CGG
645400429_T5	NZ_ACEY01000007	8431	8453	+	GGTCCAGGGTGCCGCCCGGG	GGG
645400430_T3	NZ_ACEY01000007	8693	8715	-	GTCGGCGAGCGCGACCGCGG	CGG
645400430_T5	NZ_ACEY01000007	8663	8685	-	CCGCTCGCGATCGAGCGGCA	CGG
645400430_T2	NZ_ACEY01000007	8679	8701	+	CGAGCGGATCGTCGCCGCCG	CGG
645400431_T8	NZ_ACEY01000007	9480	9502	-	CGTCTCCCCGGGCAGGGACT	CGG
645400431_T3	NZ_ACEY01000007	9505	9527	+	CGTCGCCGCGACGCCTTCCA	CGG
645400431_T1	NZ_ACEY01000007	9441	9463	+	AATCCGCTCACCGCCCGCCT	CGG
645400432_T1	NZ_ACEY01000007	11047	11069	+	CTGTTCGTCCTGAGCCTCGC	CGG
645400432_T7	NZ_ACEY01000007	11061	11083	-	GGTGCTGGGACAGACCGGCG	AGG
645400432_T3	NZ_ACEY01000007	11077	11099	+	CAGCACCGGACGTCACGCGC	CGG
645400433_T10	NZ_ACEY01000007	12940	12962	+	GTGTTCGTCGATGCGGCCGC	GGG
645400433_T11	NZ_ACEY01000007	12929	12951	-	ATCGACGAACACCCGCTCCG	TGG
645400433_T15	NZ_ACEY01000007	12898	12920	-	CTGCTGCGCAGGATCGGCAC	GGG
645400434_T4	NZ_ACEY01000007	13398	13420	+	AGCACGCGCTTGCCGTCCTG	GGG
645400434_T8	NZ_ACEY01000007	13410	13432	-	GAAAGTGCCACGCCCCAGGA	CGG
645400434_T9	NZ_ACEY01000007	13388	13410	-	GCAAGCGCGTGCTCGTCGAC	CGG
645400435_T14	NZ_ACEY01000007	13885	13907	-	CGGCTGGACGGTCGTCCGGG	CGG
645400435_T9	NZ_ACEY01000007	13905	13927	-	GTCGGCTGTCATGTGGCGAA	CGG
645400435_T6	NZ_ACEY01000007	13927	13949	-	CGTCGCAGGGCCGTACGGGC	AGG
645400436_T5	NZ_ACEY01000007	14723	14745	-	GCGGTGGGCGCCCACGAGAG	CGG
645400436_T6	NZ_ACEY01000007	14715	14737	-	CGCCCACGAGAGCGGCGTAC	CGG
645400436_T3	NZ_ACEY01000007	14712	14734	+	TGGCCGGTACGCCGCTCTCG	TGG
645400437_T9	NZ_ACEY01000007	15624	15646	-	CGCGGAGCCTGGACACCAGC	AGG
645400437_T1	NZ_ACEY01000007	15590	15612	+	CGAGGTAGAAGTCGTACATG	CGG
645400437_T7	NZ_ACEY01000007	15642	15664	-	TGAGCAGCACCCAGGGCGCG	CGG
645400438_T13	NZ_ACEY01000007	15899	15921	-	CCGACGTCCCCGTCTACAAC	GGG
645400438_T8	NZ_ACEY01000007	15891	15913	+	GCGGGCATCCCGTTGTAGAC	GGG
645400438_T7	NZ_ACEY01000007	15890	15912	+	GGCGGGCATCCCGTTGTAGA	CGG
645400439_T11	NZ_ACEY01000007	16758	16780	-	CGCGGGCACCAGCGCCCCGA	CGG
645400439_T10	NZ_ACEY01000007	16775	16797	-	AGTGAAGCTCGGTCCGGCGC	GGG
645400439_T6	NZ_ACEY01000007	16744	16766	+	GATCATGCGCAGCACCGTCG	GGG
645400440_T10	NZ_ACEY01000007	17107	17129	-	CACGTCGCCGGGAAGCCGCC	AGG
645400440_T7	NZ_ACEY01000007	17134	17156	-	CGAGACGAGCAGTACCGCGT	CGG
645400440_T3	NZ_ACEY01000007	17092	17114	+	GCCGGCAGCTTCGCACCTGG	CGG
645400441_T5	NZ_ACEY01000007	20201	20223	-	TCGCGGACCGTGCGGCGAAC	GGG
645400441_T4	NZ_ACEY01000007	20202	20224	-	GTCGCGGACCGTGCGGCGAA	CGG
645400441_T6	NZ_ACEY01000007	20188	20210	-	GGCGAACGGGTCCTGCCCGA	CGG
645400442_T3	NZ_ACEY01000007	21446	21468	-	TCGTTTCGTTGGCATACCCG	AGG
645400442_T9	NZ_ACEY01000007	21389	21411	-	CGTCATGCGCGCGTTCACCG	TGG
645400442_T10	NZ_ACEY01000007	21381	21403	-	GCGCGTTCACCGTGGCCGCA	TGG
645400443_T21	NZ_ACEY01000007	22414	22436	-	CCGGACCCGCCCCACCACGA	CGG
645400443_T5	NZ_ACEY01000007	22405	22427	+	GTTCGTCGGCCGTCGTGGTG	GGG
645400443_T6	NZ_ACEY01000007	22408	22430	+	CGTCGGCCGTCGTGGTGGGG	CGG
645400444_T13	NZ_ACEY01000007	22698	22720	-	ACACGGATCCGTTCAGCCAG	AGG
645400444_T12	NZ_ACEY01000007	22715	22737	-	GGACGCGACGCCCTCCCACA	CGG
645400444_T6	NZ_ACEY01000007	22704	22726	+	GCTGAACGGATCCGTGTGGG	AGG
645400445_T3	NZ_ACEY01000007	23720	23742	-	TGGACTGCGCGGATCCGGTA	CGG
645400445_T5	NZ_ACEY01000007	23691	23713	-	TCGTTCTACGCGGAGCTGCT	CGG
645400445_T1	NZ_ACEY01000007	23706	23728	+	TAGAACGACGCGAGCCGTAC	CGG
645400446_T3	NZ_ACEY01000007	24017	24039	+	GTCGAGAACGTCCACCGCGC	CGG
645400446_T12	NZ_ACEY01000007	24031	24053	-	ACAGGCCCGGCATTCCGGCG	CGG
645400446_T14	NZ_ACEY01000007	24015	24037	-	GGCGCGGTGGACGTTCTCGA	CGG
645400447_T15	NZ_ACEY01000007	26172	26194	-	GAACGGGCACGTCCGGATCG	GGG
645400447_T8	NZ_ACEY01000007	26203	26225	-	CGCAAGAGACTCTGCCGGGG	CGG
645400447_T7	NZ_ACEY01000007	26206	26228	-	TGACGCAAGAGACTCTGCCG	GGG
645400448_T1	NZ_ACEY01000007	26454	26476	+	GCACGTTCCTGCCCGCCCCG	TGG
645400448_T16	NZ_ACEY01000007	26447	26469	-	GCGGGCAGGAACGTGCCGAG	CGG
645400448_T3	NZ_ACEY01000007	26468	26490	+	GCCCCGTGGTCGCACCGGGC	CGG
645400449_T7	NZ_ACEY01000007	28696	28718	-	GAGGCGGCGGTGCTCAAATG	GGG
645400449_T4	NZ_ACEY01000007	28709	28731	-	TGTCCACACCGAGGAGGCGG	CGG
645400449_T3	NZ_ACEY01000007	28712	28734	-	GTGTGTCCACACCGAGGAGG	CGG
645400450_T6	NZ_ACEY01000007	28930	28952	+	GCTGGGGCAGCTGCGGCACG	CGG
645400450_T3	NZ_ACEY01000007	28913	28935	+	TTCGTCCGCGCGGCCGAGCT	GGG
645400450_T11	NZ_ACEY01000007	28896	28918	-	GACGAACGATCGCACCGCCT	CGG
645400451_T9	NZ_ACEY01000007	30490	30512	+	CACTCTGCCCGGTCTGGCGG	CGG
645400451_T1	NZ_ACEY01000007	30430	30452	+	CTCGCCCTGGAAGAGCTCCT	CGG
645400451_T2	NZ_ACEY01000007	30441	30463	+	AGAGCTCCTCGGCCGCGTCG	AGG
645400452_T14	NZ_ACEY01000007	30688	30710	-	CCTTGGCCACCAGTTCCGCG	AGG
645400452_T10	NZ_ACEY01000007	30712	30734	+	CGAGGTGACCCCCGCCGAGG	TGG
645400452_T7	NZ_ACEY01000007	30688	30710	+	CCTCGCGGAACTGGTGGCCA	AGG
645400453_T10	NZ_ACEY01000007	32425	32447	-	GAACGTGCGGAGGACGTGCT	CGG
645400453_T9	NZ_ACEY01000007	32435	32457	-	AGTACTCGACGAACGTGCGG	AGG
645400453_T2	NZ_ACEY01000007	32448	32470	+	GTCGAGTACTACGAGGATCA	GGG
645400454_T8	NZ_ACEY01000007	34545	34567	-	CCAGTCCTCGTCCCGCGCGC	CGG
645400454_T1	NZ_ACEY01000007	34488	34510	+	GGGCGGCGCGGACGCGCGTG	AGG
645400454_T3	NZ_ACEY01000007	34502	34524	+	CGCGTGAGGACGTCGGCGAG	CGG
645400455_T8	NZ_ACEY01000007	34873	34895	+	CCCGGTCTGGCGGCGCCCGA	CGG
645400455_T10	NZ_ACEY01000007	34875	34897	+	CGGTCTGGCGGCGCCCGACG	GGG
645400455_T3	NZ_ACEY01000007	34842	34864	+	GTCACGGGCCGTCAACTCCG	TGG
645400456_T11	NZ_ACEY01000007	35849	35871	+	AGGCCGGCAGAAGTCGGCGA	AGG
645400456_T9	NZ_ACEY01000007	35833	35855	+	TCGGCCTGCGGAAGGCAGGC	CGG
645400456_T13	NZ_ACEY01000007	35837	35859	-	TCTGCCGGCCTGCCTTCCGC	AGG
645400457_T13	NZ_ACEY01000007	37401	37423	-	CGTAGGACGTGCCCGACATC	AGG
645400457_T12	NZ_ACEY01000007	37439	37461	-	CTCCAGTTCGAGGTCCGCGG	CGG
645400457_T2	NZ_ACEY01000007	37437	37459	+	GGCCGCCGCGGACCTCGAAC	TGG
645400458_T15	NZ_ACEY01000007	39541	39563	-	GACCTGCCCGCGCTCTCCCT	GGG
645400458_T4	NZ_ACEY01000007	39563	39585	+	CGAGCCCGGAGCGTCCGGTG	CGG
645400458_T14	NZ_ACEY01000007	39542	39564	-	CGACCTGCCCGCGCTCTCCC	TGG
645400459_T6	NZ_ACEY01000007	40112	40134	+	GGTCTTGACGAGCATGAAAG	CGG
645400459_T5	NZ_ACEY01000007	40091	40113	+	CAGGGCGAGCCACTCGGGTG	TGG
645400459_T15	NZ_ACEY01000007	40100	40122	-	TCGTCAAGACCACACCCGAG	TGG
645400460_T15	NZ_ACEY01000007	41105	41127	-	ATCGTCATCACTGCCCCCAC	CGG
645400460_T20	NZ_ACEY01000007	41053	41075	-	TCCTGGAGTCCGCCCCCGCC	CGG
645400460_T1	NZ_ACEY01000007	41034	41056	+	TCACACGCAGTTCCTCGCCC	CGG
645400461_T2	NZ_ACEY01000007	41290	41312	+	CGTGGCGCTCGACGCCCTGC	TGG
645400461_T4	NZ_ACEY01000007	41305	41327	-	TGACGCTCTGCTCGGCCAGC	AGG
645400461_T8	NZ_ACEY01000007	41262	41284	-	GTTGGCGTCGATGACCGGCG	CGG
645400462_T13	NZ_ACEY01000007	42696	42718	-	GCCGGAGTCCGTGGTGGTGG	CGG
645400462_T4	NZ_ACEY01000007	42734	42756	+	GACGAACACTCGCTCACCGC	GGG
645400462_T15	NZ_ACEY01000007	42691	42713	-	AGTCCGTGGTGGTGGCGGGC	GGG
645400463_T13	NZ_ACEY01000007	44469	44491	-	ATAGGTCATCGGATGCGGTG	CGG
645400463_T5	NZ_ACEY01000007	44528	44550	+	GTCGTCGGTCTGGTCCTCAA	GGG
645400463_T11	NZ_ACEY01000007	44480	44502	-	AGGAACGCCTCATAGGTCAT	CGG
645400464_T3	NZ_ACEY01000007	45404	45426	+	GCCGTCGTTCCCGAGCTGAT	CGG
645400464_T13	NZ_ACEY01000007	45413	45435	-	TGTCCGGCCCCGATCAGCTC	GGG
645400464_T12	NZ_ACEY01000007	45414	45436	-	ATGTCCGGCCCCGATCAGCT	CGG
645400465_T8	NZ_ACEY01000007	47591	47613	-	CCTCGGTTTCCTCATCGCGC	TGG
645400465_T1	NZ_ACEY01000007	47555	47577	+	TCGGGCCCCGCACGCCGTAG	TGG
645400465_T6	NZ_ACEY01000007	47618	47640	-	GCTGTGGACCGCGGCCGGTG	TGG
645400466_T7	NZ_ACEY01000007	48853	48875	+	GCAGTGTCAGTTCGCCCAGC	CGG
645400466_T18	NZ_ACEY01000007	48806	48828	-	TGTCGCGGGTGCGTGCCGCC	GGG
645400466_T10	NZ_ACEY01000007	48872	48894	-	CGTCCCTCTTCGACAGTTAC	CGG
645400467_T4	NZ_ACEY01000007	49037	49059	+	CGCGGGCCGGAGTCAGCGTC	CGG
645400467_T5	NZ_ACEY01000007	49041	49063	+	GGCCGGAGTCAGCGTCCGGT	CGG
645400467_T8	NZ_ACEY01000007	49092	49114	+	GGCCAGCACGCGCAGCGCCG	GGG
645400468_T10	NZ_ACEY01000007	49509	49531	+	CTTCGAGCGCACCACGCCGA	CGG
645400468_T9	NZ_ACEY01000007	49486	49508	+	GCCGAGACGGCCGACGAGAT	CGG
645400468_T13	NZ_ACEY01000007	49463	49485	-	CCCAGCCCTGATCAGACCCT	CGG
645400469_T11	NZ_ACEY01000007	50767	50789	-	GGTCGAACTCTCCCGCGGCG	CGG
645400469_T3	NZ_ACEY01000007	50756	50778	+	GCCCAGGGCGTCCGCGCCGC	GGG
645400469_T13	NZ_ACEY01000007	50757	50779	-	TCCCGCGGCGCGGACGCCCT	GGG
645400470_T2	NZ_ACEY01000008	626	648	+	CGTCCCCGGAGCACGCGGTG	AGG
645400470_T12	NZ_ACEY01000008	692	714	+	GGGCCGACGGCGAGAGGAAG	TGG
645400470_T15	NZ_ACEY01000008	659	681	-	GGCCGTGACCGCTTCCGTCC	TGG
645400471_T1	NZ_ACEY01000008	729	751	+	TCTGGTCGATGACACCACCG	CGG
645400471_T17	NZ_ACEY01000008	770	792	-	CCGCTTCCCCGCCCCGCCCC	CGG
645400471_T2	NZ_ACEY01000008	732	754	+	GGTCGATGACACCACCGCGG	CGG
645400472_T6	NZ_ACEY01000008	932	954	+	TGTCGGACCGCTTCTACGAA	CGG
645400472_T1	NZ_ACEY01000008	864	886	+	GAAGGACCCGCAGGAGGCAC	CGG
645400472_T4	NZ_ACEY01000008	901	923	+	GCCGAGCGGCTCCGGGCGAT	CGG
645400473_T11	NZ_ACEY01000008	2139	2161	+	GACCCGGACCCGCACGGGGG	CGG
645400473_T17	NZ_ACEY01000008	2147	2169	-	TCGCTGTTCCGCCCCCGTGC	GGG
645400473_T15	NZ_ACEY01000008	2171	2193	-	GGTCCGCCAGCACATCGAGC	CGG
645400474_T6	NZ_ACEY01000008	4651	4673	+	GTCGGCCGGCCATCCGCTGT	CGG
645400474_T12	NZ_ACEY01000008	4594	4616	-	TCTACGACTACATCCTGGGA	GGG
645400474_T11	NZ_ACEY01000008	4595	4617	-	ATCTACGACTACATCCTGGG	AGG
645400475_T10	NZ_ACEY01000008	5542	5564	-	TCCGTGCTGCGGATGATCCT	CGG
645400475_T11	NZ_ACEY01000008	5538	5560	-	TGCTGCGGATGATCCTCGGC	AGG
645400475_T5	NZ_ACEY01000008	5562	5584	+	GGAGGGTGCTCCGCCCCAGT	CGG
645400476_T2	NZ_ACEY01000008	5946	5968	-	TCGTCGCCGGGGCGGGCGGG	CGG
645400476_T10	NZ_ACEY01000008	5887	5909	-	CTGCGGACGGACGTGGATCA	CGG
645400476_T8	NZ_ACEY01000008	5900	5922	-	TCACGGACGGTGGCTGCGGA	CGG
645400477_T20	NZ_ACEY01000008	7438	7460	-	AAGCTCTCCCGCCCAGTTCG	CGG
645400477_T3	NZ_ACEY01000008	7407	7429	+	GAGGGCACCGGACACCAGGG	CGG
645400477_T9	NZ_ACEY01000008	7443	7465	+	AACTGGGCGGGAGAGCTTGA	AGG
645400478_T1	NZ_ACEY01000008	7755	7777	+	GCTTTCCCCACGCAAGCTGA	CGG
645400478_T6	NZ_ACEY01000008	7824	7846	+	CGGGCCGGCCGAACCGGCGT	CGG
645400478_T9	NZ_ACEY01000008	7814	7836	-	TTCGGCCGGCCCGACTACGA	CGG
645400479_T14	NZ_ACEY01000008	9050	9072	-	ACTGCGGAGCAGTCGTGGGG	AGG
645400479_T4	NZ_ACEY01000008	9124	9146	-	GGTCCGCGTTCCGCCTGGGC	GGG
645400479_T7	NZ_ACEY01000008	9110	9132	-	CTGGGCGGGGCTCACCGCGG	CGG
645400480_T6	NZ_ACEY01000008	10076	10098	-	GATGGCCTTCCTCTTCGCCG	CGG
645400480_T4	NZ_ACEY01000008	10087	10109	+	AGGAAGGCCATCATCACGAC	TGG
645400480_T1	NZ_ACEY01000008	10059	10081	+	CAGATCCTCGAGCGCGTCCG	CGG
645400481_T5	NZ_ACEY01000008	10366	10388	+	CGTCGGGGACTGGACCATCG	TGG
645400481_T3	NZ_ACEY01000008	10351	10373	+	GATCGACCACAGCGCCGTCG	GGG
645400481_T8	NZ_ACEY01000008	10384	10406	+	CGTGGAGATCCGCGGAGAGG	TGG
645400482_T7	NZ_ACEY01000008	13603	13625	+	ACAGGGCGTGCCGGGACGGA	GGG
645400482_T14	NZ_ACEY01000008	13641	13663	-	GTCGAACGTCATGCCCCTGC	TGG
645400482_T16	NZ_ACEY01000008	13613	13635	-	AAGCCGGAAACCCTCCGTCC	CGG
645400483_T3	NZ_ACEY01000008	14090	14112	+	GCCCTGGGAGTAGGCACCCG	CGG
645400483_T18	NZ_ACEY01000008	14080	14102	-	CTACTCCCAGGGCGTGGTGG	CGG
645400483_T4	NZ_ACEY01000008	14091	14113	+	CCCTGGGAGTAGGCACCCGC	GGG
645400484_T4	NZ_ACEY01000008	15214	15236	+	GGTCTCGAAGGAACTGGTGA	AGG
645400484_T6	NZ_ACEY01000008	15216	15238	+	TCTCGAAGGAACTGGTGAAG	GGG
645400484_T14	NZ_ACEY01000008	15204	15226	-	TTCCTTCGAGACCAAGACCG	GGG
645400485_T13	NZ_ACEY01000008	16064	16086	-	GACCGAACTGACCTGGCGGG	AGG
645400485_T15	NZ_ACEY01000008	16051	16073	-	TGGCGGGAGGTGCGCCGGGC	CGG
645400485_T1	NZ_ACEY01000008	16005	16027	+	GTGCTGCTCCTGCGAGCCGA	TGG
645400486_T11	NZ_ACEY01000008	16230	16252	-	CCGGCCGGGCACCAGCTCGA	CGG
645400486_T2	NZ_ACEY01000008	16189	16211	+	GCGGCAACCGGCCGCTCCCG	CGG
645400486_T12	NZ_ACEY01000008	16214	16236	-	TCGACGGCTCCCAGCCGGCG	CGG
645400487_T20	NZ_ACEY01000009	28	50	-	CCCGGCCCGCGCCGAACCAG	CGG
645400487_T19	NZ_ACEY01000009	46	68	-	AGGCGAAGGTGCGCCGCCCC	CGG
645400487_T10	NZ_ACEY01000009	49	71	+	GGGGCGGCGCACCTTCGCCT	CGG
645400488_T9	NZ_ACEY01000009	1480	1502	+	GGCGTGCGTGGGCATGGGCG	TGG
645400488_T2	NZ_ACEY01000009	1452	1474	+	GCAGGCCGTCCAGTTCGAGG	AGG
645400488_T12	NZ_ACEY01000009	1494	1516	+	TGGGCGTGGCCGTGGGGGCG	GGG
645400489_T2	NZ_ACEY01000009	2318	2340	+	CGATCTCGAGGAGCGGTTGC	CGG
645400489_T21	NZ_ACEY01000009	2314	2336	-	CAACCGCTCCTCGAGATCGA	CGG
645400489_T14	NZ_ACEY01000009	2383	2405	-	ACCAACGACCGACCGACAAC	CGG
645400490_T19	NZ_ACEY01000009	3237	3259	-	TCCGGATCCGTCGTCCTGCG	CGG
645400490_T10	NZ_ACEY01000009	3272	3294	+	CTTCTTGTCCGGGGCCACAT	CGG
645400490_T2	NZ_ACEY01000009	3230	3252	+	CAGCAGACCGCGCAGGACGA	CGG
645400491_T17	NZ_ACEY01000009	4272	4294	-	CCTCGACAAGCCACCCACAC	CGG
645400491_T1	NZ_ACEY01000009	4214	4236	+	CGCTTGAGCACCCCTCGCAG	CGG
645400491_T10	NZ_ACEY01000009	4246	4268	+	GTCCGTGCGGCGGGTCGGGG	CGG
645400492_T2	NZ_ACEY01000009	5793	5815	+	CGCTCCGAGCAGCAGACCAC	CGG
645400492_T9	NZ_ACEY01000009	5825	5847	-	CAGCCGTCCCAGCCGACGCC	GGG
645400492_T7	NZ_ACEY01000009	5818	5840	+	CGCAGGACCCGGCGTCGGCT	GGG
645400493_T10	NZ_ACEY01000009	6015	6037	+	GATGCGCTCGTCCAGCCCGG	CGG
645400493_T2	NZ_ACEY01000009	5942	5964	+	GAAAGCGGTCAACACCCGGT	CGG
645400493_T5	NZ_ACEY01000009	5964	5986	+	GTCGACCAGGAACTCGTGAA	GGG
645400494_T8	NZ_ACEY01000009	6841	6863	+	CGGGGGCCCGCAGGGGCCGC	TGG
645400494_T16	NZ_ACEY01000009	6777	6799	-	TTCGGCGAGCAGTTCGGCCA	GGG
645400494_T3	NZ_ACEY01000009	6803	6825	+	CGGGACCAGCGGATCTGCTC	CGG
645400495_T2	NZ_ACEY01000009	7887	7909	+	GCCCAGAGCCTCACCGGTGT	CGG
645400495_T12	NZ_ACEY01000009	7865	7887	-	CGGCGGGGCGGGCGCGTTCG	GGG
645400495_T7	NZ_ACEY01000009	7882	7904	-	ACCGGTGAGGCTCTGGGCGG	CGG
645400496_T6	NZ_ACEY01000009	8577	8599	+	GTTCGGCGCCGCACCGCCCG	CGG
645400496_T3	NZ_ACEY01000009	8533	8555	+	CTCGCCGTGGCCTCGGCCGC	AGG
645400496_T14	NZ_ACEY01000009	8514	8536	-	CGAGCAGACGGTGTCTGAGT	CGG
645400497_T8	NZ_ACEY01000009	11190	11212	+	GAAGCCCTTGGGGAAGGTGC	GGG
645400497_T5	NZ_ACEY01000009	11180	11202	+	AGCCCCAGAGGAAGCCCTTG	GGG
645400497_T17	NZ_ACEY01000009	11182	11204	-	TTCCCCAAGGGCTTCCTCTG	GGG
645400498_T7	NZ_ACEY01000009	12169	12191	+	CGCGGCGGAGGTCCGGGCCG	GGG
645400498_T6	NZ_ACEY01000009	12167	12189	+	TTCGCGGCGGAGGTCCGGGC	CGG
645400498_T15	NZ_ACEY01000009	12162	12184	-	CCGGACCTCCGCCGCGAAAC	CGG
645400499_T6	NZ_ACEY01000009	13169	13191	+	CCCGGGCGGGGAGAGGGCCG	CGG
645400499_T10	NZ_ACEY01000009	13195	13217	+	CTCGTCCCCGGCCAGGGCCT	TGG
645400499_T12	NZ_ACEY01000009	13201	13223	+	CCCGGCCAGGGCCTTGGTGG	TGG
645400500_T5	NZ_ACEY01000009	14560	14582	-	CTCGTCGTCGGCTGCAGCAG	CGG
645400500_T2	NZ_ACEY01000009	14615	14637	-	CGGTTCGTTGCGCAGAAAGG	CGG
645400500_T1	NZ_ACEY01000009	14618	14640	-	TCTCGGTTCGTTGCGCAGAA	AGG
645400501_T13	NZ_ACEY01000009	15024	15046	-	GGTGCGGCCCACGCCGGCGC	GGG
645400501_T16	NZ_ACEY01000009	14998	15020	-	CGACCGTTTTGATCGTTGGA	CGG
645400501_T2	NZ_ACEY01000009	15011	15033	+	AAAACGGTCGCCGCCCGCGC	CGG
645400502_T14	NZ_ACEY01000009	16906	16928	-	GACATCCTCCCGCTCCCCGC	GGG
645400502_T15	NZ_ACEY01000009	16905	16927	-	ACATCCTCCCGCTCCCCGCG	GGG
645400502_T16	NZ_ACEY01000009	16892	16914	-	CCCCGCGGGGTTGTCCGCAC	CGG
645400503_T17	NZ_ACEY01000010	185	207	-	CCCCGCGCCCGCCGCGGGAC	AGG
645400503_T4	NZ_ACEY01000010	183	205	+	TACCTGTCCCGCGGCGGGCG	CGG
645400503_T16	NZ_ACEY01000010	224	246	-	CGGCGGCCCCGAGGGCCTGG	AGG
645400504_T10	NZ_ACEY01000010	393	415	-	TCCCGGGCGTCGGAGCGCAG	CGG
645400504_T1	NZ_ACEY01000010	443	465	+	CCGCGCGCTGTTCGCCACCG	AGG
645400504_T5	NZ_ACEY01000010	460	482	-	CATCGGCACCCGCAGCCCCT	CGG
645400505_T3	NZ_ACEY01000010	1102	1124	+	GGTCTCCGCTCCCCTCGCCG	AGG
645400505_T11	NZ_ACEY01000010	1089	1111	-	AGCGGAGACCAGCAGAGCGG	TGG
645400505_T13	NZ_ACEY01000010	1071	1093	-	GGTGGCCATGACGGAGACAC	AGG
645400506_T8	NZ_ACEY01000010	1540	1562	-	CGTGCCCGAGGAGCCGCGGT	GGG
645400506_T10	NZ_ACEY01000010	1522	1544	-	GTGGGCGATGACGTCGGGGC	CGG
645400506_T3	NZ_ACEY01000010	1493	1515	+	GGCGACCTCGACGACCGCAC	GGG
645400507_T5	NZ_ACEY01000010	2477	2499	+	ACCGGAGGCGCTCCTGCCGC	CGG
645400507_T14	NZ_ACEY01000010	2414	2436	-	AGGGCTGCTGTGCGCGTGTC	TGG
645400507_T2	NZ_ACEY01000010	2423	2445	+	CGCACAGCAGCCCTCGGACC	AGG
645400508_T15	NZ_ACEY01000010	3642	3664	-	CGTGGCCGCCCCGTCCCCCG	CGG
645400508_T4	NZ_ACEY01000010	3591	3613	+	CCTGTCCGCGGGTCGAGCGC	GGG
645400508_T5	NZ_ACEY01000010	3594	3616	+	GTCCGCGGGTCGAGCGCGGG	CGG
645400509_T11	NZ_ACEY01000010	5315	5337	-	GAACGAGCCCGGCGCCCAGC	CGG
645400509_T3	NZ_ACEY01000010	5277	5299	+	GCCGGTCTGCACACCGGACT	CGG
645400509_T10	NZ_ACEY01000010	5326	5348	-	GTGACGCGAACGAACGAGCC	CGG
645400510_T1	NZ_ACEY01000010	6251	6273	+	GGAGGACGAGCCGCCGCATG	CGG
645400510_T15	NZ_ACEY01000010	6246	6268	-	TGCGGCGGCTCGTCCTCCGG	CGG
645400510_T4	NZ_ACEY01000010	6283	6305	+	CCATGGCGGCCACGCCGGCG	AGG
645400511_T3	NZ_ACEY01000010	7108	7130	+	GGTCTCCCTGCCCAGTGAGA	AGG
645400511_T1	NZ_ACEY01000010	7077	7099	+	TGTCGAGGCTCACGTCGTCC	AGG
645400511_T10	NZ_ACEY01000010	7119	7141	-	CGTCACCAAGACCTTCTCAC	TGG
645400512_T14	NZ_ACEY01000010	8049	8071	-	ACAAGCGGAGTGCCGACCAG	CGG
645400512_T2	NZ_ACEY01000010	7992	8014	+	GCTGTCGCCCGCTTCGGCCT	CGG
645400512_T7	NZ_ACEY01000010	8017	8039	+	GAGGCCCCGGGCCCCTTCTC	GGG
645400513_T3	NZ_ACEY01000010	9304	9326	+	GACCAGTGCGTGCACTCCGC	TGG
645400513_T5	NZ_ACEY01000010	9319	9341	+	TCCGCTGGGCATCTGCATGC	CGG
645400513_T4	NZ_ACEY01000010	9305	9327	+	ACCAGTGCGTGCACTCCGCT	GGG
645400514_T13	NZ_ACEY01000010	9598	9620	-	CCGGCCAGCAGGGATCGTCG	GGG
645400514_T14	NZ_ACEY01000010	9597	9619	-	CGGCCAGCAGGGATCGTCGG	GGG
645400514_T15	NZ_ACEY01000010	9584	9606	-	TCGTCGGGGGAGTCCGTACT	CGG
645400515_T6	NZ_ACEY01000010	11114	11136	+	ATCCTCTACGCACTGCCGCC	GGG
645400515_T5	NZ_ACEY01000010	11113	11135	+	GATCCTCTACGCACTGCCGC	CGG
645400515_T2	NZ_ACEY01000010	11087	11109	+	GTGCGGGCGAGCGGTGCGTT	CGG
645400516_T4	NZ_ACEY01000010	13272	13294	+	GCAGCGGGGCACACCGTTCA	AGG
645400516_T5	NZ_ACEY01000010	13285	13307	-	AGGTGGGCGATCTCCTTGAA	CGG
645400516_T6	NZ_ACEY01000010	13266	13288	-	ACGGTGTGCCCCGCTGCACG	CGG
645400517_T7	NZ_ACEY01000010	14080	14102	-	GGTCCGGCGCCGCTCGCGGA	GGG
645400517_T15	NZ_ACEY01000010	14047	14069	-	GGTGGTGGTGGGTCGCTCTG	TGG
645400517_T4	NZ_ACEY01000010	14104	14126	-	GTCGAGTATCTCTCGCGCCG	CGG
645400518_T8	NZ_ACEY01000010	15765	15787	-	GTACGCCAGAACCGTACAGA	CGG
645400518_T3	NZ_ACEY01000010	15718	15740	+	CAGTCGTCCGGAGTTGAGCA	CGG
645400518_T9	NZ_ACEY01000010	15759	15781	-	CAGAACCGTACAGACGGCCG	AGG
645400519_T10	NZ_ACEY01000010	15902	15924	-	CCTCCGGGGAGAAGGGCGCG	TGG
645400519_T6	NZ_ACEY01000010	15902	15924	+	CCACGCGCCCTTCTCCCCGG	AGG
645400519_T3	NZ_ACEY01000010	15856	15878	+	AGACTTCCGGCGCCGACCTG	GGG
645400520_T11	NZ_ACEY01000010	19291	19313	-	CGAAGACTCCTTCTCCATGC	CGG
645400520_T13	NZ_ACEY01000010	19273	19295	-	GCCGGGCACCGAGTCCCAGA	AGG
645400520_T10	NZ_ACEY01000010	19307	19329	+	GTCTTCGGGCGGGGCCGGCG	CGG
645400521_T3	NZ_ACEY01000010	20153	20175	+	GATGCCGCAGCCGGCGGTAC	CGG
645400521_T12	NZ_ACEY01000010	20206	20228	-	CCACTTCCCGCATCCGAATC	GGG
645400521_T10	NZ_ACEY01000010	20210	20232	+	ATTCGGATGCGGGAAGTGGC	GGG
645400522_T12	NZ_ACEY01000010	21698	21720	-	CTTCGGCGGCACACGCCCCG	CGG
645400522_T3	NZ_ACEY01000010	21682	21704	+	CAGCCGGGCCCGCAGACCGC	GGG
645400522_T6	NZ_ACEY01000010	21722	21744	+	CTGCCCGCGGCGAGCCGCAG	CGG
645400523_T4	NZ_ACEY01000010	22409	22431	+	AGACGCCTCTCTGCACCGCG	GGG
645400523_T13	NZ_ACEY01000010	22373	22395	-	ACGCCGGGGGCACGAGGTGG	CGG
645400523_T12	NZ_ACEY01000010	22376	22398	-	GAAACGCCGGGGGCACGAGG	TGG
645400524_T5	NZ_ACEY01000010	22711	22733	+	GCCGTGGCACTTGCCCTGAC	CGG
645400524_T6	NZ_ACEY01000010	22712	22734	-	GCCGGTCAGGGCAAGTGCCA	CGG
645400524_T12	NZ_ACEY01000010	22672	22694	-	TGTCCGACGGCGTGGCGGGC	GGG
645400525_T6	NZ_ACEY01000011	3	25	-	TGACGGCCGCGGCACGGGGG	AGG
645400525_T3	NZ_ACEY01000011	20	42	-	GGGGCGATGTGCCGCCGTGA	CGG
645400525_T2	NZ_ACEY01000011	75	97	+	GGCGTGCTGTTCTTCCACGC	CGG
645400526_T4	NZ_ACEY01000011	1297	1319	+	GACCATAGGGGCGTTCGCGA	AGG
645400526_T8	NZ_ACEY01000011	1334	1356	-	TCGTAGAGCCGCAGCGCCTT	CGG
645400526_T7	NZ_ACEY01000011	1342	1364	+	GCTGCGGCTCTACGACGAGC	TGG
645400527_T15	NZ_ACEY01000011	2445	2467	-	CTCGCGTCCTTCCTCTCCGA	GGG
645400527_T3	NZ_ACEY01000011	2462	2484	+	CGCGAGGGCCTGCCCCTCCG	CGG
645400527_T14	NZ_ACEY01000011	2446	2468	-	CCTCGCGTCCTTCCTCTCCG	AGG
645400528_T9	NZ_ACEY01000011	3475	3497	-	TCGACGCCCGGTCGCTGAAC	CGG
645400528_T8	NZ_ACEY01000011	3469	3491	+	GGCCGCCCGGTTCAGCGACC	GGG
645400528_T2	NZ_ACEY01000011	3441	3463	+	CGCGGTCGAGCAGCAACTGC	CGG
645400529_T20	NZ_ACEY01000011	3830	3852	-	GTTCGGCGGGGACCTGACAG	TGG
645400529_T16	NZ_ACEY01000011	3857	3879	-	CGAAGCCCTCACCTTCTACC	GGG
645400529_T1	NZ_ACEY01000011	3834	3856	+	TGTCAGGTCCCCGCCGAACG	CGG
645400530_T10	NZ_ACEY01000011	4069	4091	-	CAGGGACAGCAGCCGGGCCG	AGG
645400530_T2	NZ_ACEY01000011	4057	4079	+	TCATGCAGAAGACCTCGGCC	CGG
645400530_T9	NZ_ACEY01000011	4075	4097	-	CGAGAGCAGGGACAGCAGCC	GGG
645400531_T9	NZ_ACEY01000012	1193	1215	+	GGACAGGCCGAGGATGTAGA	CGG
645400531_T12	NZ_ACEY01000012	1179	1201	-	GGCCTGTCCGTCTTCGCCCT	CGG
645400531_T3	NZ_ACEY01000012	1154	1176	+	TCCGGAGAGCATGAACTCGC	TGG
645400532_T1	NZ_ACEY01000012	3521	3543	+	CTCCAGTGCGTGCACCACGG	CGG
645400532_T12	NZ_ACEY01000012	3584	3606	+	GTCGTCCCGGGGTTCGTCCC	TGG
645400532_T6	NZ_ACEY01000012	3549	3571	+	CCCGCGGCCCAGGTCTTGGG	CGG
645400533_T6	NZ_ACEY01000012	4172	4194	+	GATCTCGATCGTTTCCTCGA	CGG
645400533_T2	NZ_ACEY01000012	4115	4137	+	CCGCGGGAAGCACTCGAACT	GGG
645400533_T1	NZ_ACEY01000012	4114	4136	+	ACCGCGGGAAGCACTCGAAC	TGG
645400534_T7	NZ_ACEY01000012	6644	6666	-	GATCTGTTCAACCGGTTCTT	CGG
645400534_T6	NZ_ACEY01000012	6652	6674	-	CGTTCAGTGATCTGTTCAAC	CGG
645400534_T1	NZ_ACEY01000012	6607	6629	+	CCGCTGCACCGCCGGGGGCG	AGG
645400535_T5	NZ_ACEY01000012	6915	6937	-	GGAGGAGCCGCCCGCGTAGT	AGG
645400535_T9	NZ_ACEY01000012	6873	6895	-	GTCCTCGACCGCCTGGGCGT	AGG
645400535_T1	NZ_ACEY01000012	6886	6908	+	GGTCGAGGACGCCGCGCACG	CGG
645400536_T5	NZ_ACEY01000012	9200	9222	+	CCCGTGGCGGCGGCCCACCC	GGG
645400536_T10	NZ_ACEY01000012	9177	9199	-	CGCGAGCGCACCGGTGAGTG	CGG
645400536_T11	NZ_ACEY01000012	9174	9196	-	GAGCGCACCGGTGAGTGCGG	CGG
645400537_T3	NZ_ACEY01000012	10383	10405	+	CGTGCTGTTCTTCACCAACG	GGG
645400537_T1	NZ_ACEY01000012	10381	10403	+	GCCGTGCTGTTCTTCACCAA	CGG
645400537_T5	NZ_ACEY01000012	10428	10450	+	GCGCTATCCGCAGATCAAGG	CGG
645400538_T8	NZ_ACEY01000013	48	70	-	CCCCTGCGCACAACAGCACG	AGG
645400538_T9	NZ_ACEY01000013	34	56	-	AGCACGAGGAGCCCCGCGAG	CGG
645400538_T1	NZ_ACEY01000013	9	31	+	CCTGCGGGTGGGCCTGCTGG	TGG
645400539_T3	NZ_ACEY01000013	199	221	+	CAACCTCGAACGCATGCAGG	CGG
645400539_T7	NZ_ACEY01000013	198	220	-	CGCCTGCATGCGTTCGAGGT	TGG
645400539_T4	NZ_ACEY01000013	200	222	+	AACCTCGAACGCATGCAGGC	GGG
645400540_T1	NZ_ACEY01000013	763	785	+	CCGGACACACGGATCCGCAG	CGG
645400540_T2	NZ_ACEY01000013	766	788	+	GACACACGGATCCGCAGCGG	CGG
645400540_T7	NZ_ACEY01000013	777	799	-	AGGATGCGCTCCCGCCGCTG	CGG
645400541_T5	NZ_ACEY01000013	1689	1711	+	CTTGTCGGCGAGCACCGGAC	CGG
645400541_T6	NZ_ACEY01000013	1701	1723	+	CACCGGACCGGCCAGCATCT	CGG
645400541_T8	NZ_ACEY01000013	1669	1691	-	AAGACCAGCCTCACGGACAT	CGG
645400542_T4	NZ_ACEY01000014	645	667	+	GTGGGCGAGGGGGCGAACAG	CGG
645400542_T13	NZ_ACEY01000014	678	700	+	CGCGGCGGTGCGGCCGGGGA	CGG
645400542_T1	NZ_ACEY01000014	626	648	+	CTCGGGCCGGGCCGAGGAGG	TGG
645400543_T3	NZ_ACEY01000014	2925	2947	+	GCAGCTGACGCGCCTCTACC	TGG
645400543_T2	NZ_ACEY01000014	2901	2923	+	AGACGGAGTGAATCATCAGC	TGG
645400543_T4	NZ_ACEY01000014	2941	2963	+	TACCTGGAACTCAAACGTTT	CGG
645400544_T2	NZ_ACEY01000014	3516	3538	+	GTTCGCGGAACAGGTCGAGC	AGG
645400544_T6	NZ_ACEY01000014	3502	3524	-	TCCGCGAACACCCCGACCAC	CGG
645400544_T4	NZ_ACEY01000014	3562	3584	+	GGCGTCGGCCAGTTCGGACT	CGG
645400545_T10	NZ_ACEY01000014	4300	4322	-	GATCGTCGTCATTCCCACGA	CGG
645400545_T1	NZ_ACEY01000014	4312	4334	+	TGACGACGATCTGCCCGAAG	AGG
645400545_T9	NZ_ACEY01000014	4325	4347	-	CGGTCCTGCTCGGCCTCTTC	GGG
645400546_T9	NZ_ACEY01000014	4657	4679	-	CTGGGCGGGCGCGGCGTGGG	CGG
645400546_T11	NZ_ACEY01000014	4621	4643	-	GCCGAGGGCGAGCGTGCCGA	CGG
645400546_T2	NZ_ACEY01000014	4620	4642	+	GCCGTCGGCACGCTCGCCCT	CGG
645400547_T5	NZ_ACEY01000014	5566	5588	-	CGTGTCGTGAAGACCTGCGC	CGG
645400547_T8	NZ_ACEY01000014	5548	5570	-	GCCGGAATGCCGACGTCGAG	GGG
645400547_T10	NZ_ACEY01000014	5532	5554	-	CGAGGGGCTTGGCGCCCTCC	AGG
645400548_T5	NZ_ACEY01000014	6616	6638	-	GCAGCACGTTGCGCCCGATG	CGG
645400548_T4	NZ_ACEY01000014	6649	6671	+	CGAACGCGACACGAAGCTCG	AGG
645400548_T3	NZ_ACEY01000014	6603	6625	+	TCAACGGATTCGGCCGCATC	GGG
645400549_T4	NZ_ACEY01000014	7691	7713	+	CATCGTCTTCGAGCTCTTCG	AGG
645400549_T6	NZ_ACEY01000014	7676	7698	-	AGACGATGCGGCCCGCATCC	TGG
645400549_T1	NZ_ACEY01000014	7653	7675	+	TACTTCGACATCGACATCGA	CGG
645400550_T9	NZ_ACEY01000014	8325	8347	-	TCTTGATCCGGTAGCGGCGG	CGG
645400550_T4	NZ_ACEY01000014	8343	8365	+	CAAGATGCAGGAGTGCCTGG	AGG
645400550_T11	NZ_ACEY01000014	8299	8321	-	TCGCGGGTGAAGACCAGCGC	CGG
645400551_T9	NZ_ACEY01000014	9848	9870	-	GTGCTCGGGCTGGTAGAGCA	GGG
645400551_T8	NZ_ACEY01000014	9849	9871	-	AGTGCTCGGGCTGGTAGAGC	AGG
645400551_T11	NZ_ACEY01000014	9837	9859	-	GGTAGAGCAGGGACTCCAGG	AGG
645400552_T11	NZ_ACEY01000014	11007	11029	-	CCTCGTACATGCCGTCCCCC	GGG
645400552_T2	NZ_ACEY01000014	10989	11011	+	CCTGCGCGAAGCACGCATCC	CGG
645400552_T10	NZ_ACEY01000014	11008	11030	-	CCCTCGTACATGCCGTCCCC	CGG
645400553_T11	NZ_ACEY01000014	13706	13728	-	CGCAGTTCACGCGCCGCGAC	TGG
645400553_T5	NZ_ACEY01000014	13714	13736	+	GGCGCGTGAACTGCGGTCGC	GGG
645400553_T7	NZ_ACEY01000014	13733	13755	+	CGGGTACTCCGGGCGCGGTA	CGG
645400554_T1	NZ_ACEY01000014	14634	14656	+	GGACGCGGGGCAGCCTTCCG	TGG
645400554_T23	NZ_ACEY01000014	14679	14701	-	GCGCCGTCCACCCCGCGAAG	CGG
645400554_T7	NZ_ACEY01000014	14667	14689	+	GGGGTGAGCCGGCCGCTTCG	CGG
645400555_T7	NZ_ACEY01000014	15599	15621	+	GGGCGGAGCGGCGGCCGCCC	GGG
645400555_T4	NZ_ACEY01000014	15587	15609	+	GTATGCGGCCGAGGGCGGAG	CGG
645400555_T23	NZ_ACEY01000014	15580	15602	-	GCCCTCGGCCGCATACGCAC	CGG
645400556_T2	NZ_ACEY01000014	16899	16921	+	GCTCAGCGCGGACGCCCCGG	AGG
645400556_T7	NZ_ACEY01000014	16938	16960	+	GCAGCCGGACAGCGGGCCCG	CGG
645400556_T12	NZ_ACEY01000014	16922	16944	-	CGGCTGCGCGTCACCGGCCT	CGG
645400557_T1	NZ_ACEY01000014	17244	17266	+	CAAGGACGTCGCACGTCATG	CGG
645400557_T7	NZ_ACEY01000014	17237	17259	-	ACGTGCGACGTCCTTGATCC	TGG
645400557_T8	NZ_ACEY01000014	17236	17258	-	CGTGCGACGTCCTTGATCCT	GGG
645400558_T8	NZ_ACEY01000014	19692	19714	+	CGGCGAGGAGCGGACCGAGG	CGG
645400558_T7	NZ_ACEY01000014	19689	19711	+	GGGCGGCGAGGAGCGGACCG	AGG
645400558_T19	NZ_ACEY01000014	19671	19693	-	CGCCCTCCTGGGGCTGGTCG	TGG
645400559_T8	NZ_ACEY01000014	20025	20047	-	GGGCGAGGTCGTACGTGTAG	AGG
645400559_T10	NZ_ACEY01000014	20015	20037	-	GTACGTGTAGAGGCCGGAAC	TGG
645400559_T5	NZ_ACEY01000014	20037	20059	+	CGACCTCGCCCCGACGAAGC	GGG
645400560_T3	NZ_ACEY01000014	21592	21614	+	CGACGCGATCGGCAAGCAGG	CGG
645400560_T10	NZ_ACEY01000014	21556	21578	-	TGGTGTTGACGTTGACCACG	AGG
645400560_T8	NZ_ACEY01000014	21615	21637	-	GGTGCCCGGAGAGGCGGCGC	CGG
645400561_T4	NZ_ACEY01000014	22426	22448	+	AGTCCGAGCGGGTCACGCGG	CGG
645400561_T2	NZ_ACEY01000014	22415	22437	+	CTTCACGCCCGAGTCCGAGC	GGG
645400561_T9	NZ_ACEY01000014	22484	22506	+	GGGCAGCCGCCTGGTCGAAC	GGG
645400562_T2	NZ_ACEY01000015	563	585	+	TGCCAGTCCAGGACGTGTCC	GGG
645400562_T4	NZ_ACEY01000015	567	589	+	AGTCCAGGACGTGTCCGGGC	GGG
645400562_T1	NZ_ACEY01000015	562	584	+	GTGCCAGTCCAGGACGTGTC	CGG
645400563_T5	NZ_ACEY01000016	257	279	+	GGCGGGGCACACGATGCACG	TGG
645400563_T15	NZ_ACEY01000016	244	266	-	GTGCCCCGCCCGCCGCATCG	CGG
645400563_T2	NZ_ACEY01000016	239	261	+	CGTCCCCGCGATGCGGCGGG	CGG
645400564_T6	NZ_ACEY01000016	962	984	-	GCGGGCCTGCGCCACGGAGG	CGG
645400564_T3	NZ_ACEY01000016	914	936	+	AGCGCTGGGCGAACGACCGC	TGG
645400564_T8	NZ_ACEY01000016	951	973	-	CCACGGAGGCGGACGGCGTC	CGG
645400565_T10	NZ_ACEY01000016	1022	1044	-	CCTCCCGCCCGAGGCCCCGG	CGG
645400565_T13	NZ_ACEY01000016	1022	1044	-	CCTCCCGCCCGAGGCCCCGG	CGG
645400565_T11	NZ_ACEY01000016	1004	1026	-	GGCGGGCGACCTCCCGCCCG	AGG
645400566_T9	NZ_ACEY01000016	1326	1348	-	TCGTGGCTCGCCCTCGACGC	CGG
645400566_T2	NZ_ACEY01000016	1299	1321	+	CACAGCGGCCCGTACGCCAC	CGG
645400566_T8	NZ_ACEY01000016	1339	1361	+	CGAGCCACGAGTCCTGGGTG	AGG
645400567_T3	NZ_ACEY01000017	1191	1213	+	TCTCCCCGTCGGCGTGCAGG	CGG
645400567_T12	NZ_ACEY01000017	1196	1218	-	TTCATCCGCCTGCACGCCGA	CGG
645400567_T15	NZ_ACEY01000017	1184	1206	-	CACGCCGACGGGGAGATCAG	CGG
645400568_T13	NZ_ACEY01000017	2600	2622	-	GAACTCCCCCCTGGACCTCC	TGG
645400568_T14	NZ_ACEY01000017	2595	2617	-	CCCCCCTGGACCTCCTGGAC	CGG
645400568_T17	NZ_ACEY01000017	2526	2548	-	CGCGGGTCCTGATCGACAAC	TGG
645400569_T7	NZ_ACEY01000017	3382	3404	+	CTCCGGGCAGGAGTTGTTCC	TGG
645400569_T11	NZ_ACEY01000017	3370	3392	-	CCTGCCCGGAGAGACTCTGC	AGG
645400569_T15	NZ_ACEY01000017	3342	3364	-	TGGGACTTCGCCCAGCAGGC	CGG
645400570_T13	NZ_ACEY01000017	4458	4480	-	CCAGTTCACCGGGCCCCGCC	AGG
645400570_T5	NZ_ACEY01000017	4487	4509	+	CGCTCCACGGACGACGCGGG	CGG
645400570_T2	NZ_ACEY01000017	4474	4496	+	GAACTGGACGACGCGCTCCA	CGG
645400571_T2	NZ_ACEY01000017	4706	4728	+	CCTGCGGTCGAGGACGATCG	CGG
645400571_T6	NZ_ACEY01000017	4734	4756	+	GTCACGGCAGCCCTGGGAAT	CGG
645400571_T8	NZ_ACEY01000017	4745	4767	+	CCTGGGAATCGGGCTGCTCT	CGG
645400572_T7	NZ_ACEY01000017	6188	6210	-	GCGGGGGACCGGTCCCCGGA	CGG
645400572_T6	NZ_ACEY01000017	6180	6202	+	CCACGGACCCGTCCGGGGAC	CGG
645400572_T12	NZ_ACEY01000017	6144	6166	-	GTCCCGGCGCTGCGGCGCGC	CGG
645400573_T12	NZ_ACEY01000017	7172	7194	-	CTCGAACCGGGCCCGGCTCA	GGG
645400573_T8	NZ_ACEY01000017	7185	7207	-	CGAAGAACCTCTCCTCGAAC	CGG
645400573_T9	NZ_ACEY01000017	7184	7206	-	GAAGAACCTCTCCTCGAACC	GGG
645400574_T4	NZ_ACEY01000017	8105	8127	+	GCAGCGGCCGCGCCAACACG	CGG
645400574_T5	NZ_ACEY01000017	8106	8128	+	CAGCGGCCGCGCCAACACGC	GGG
645400574_T6	NZ_ACEY01000017	8121	8143	+	CACGCGGGCCGACCTCCAGC	AGG
645400575_T12	NZ_ACEY01000017	9288	9310	-	TCCCGGCGATCGGCCGGGAA	CGG
645400575_T7	NZ_ACEY01000017	9313	9335	-	CACGGTGTTCCTGTCTGCGA	AGG
645400575_T1	NZ_ACEY01000017	9275	9297	+	TGACCGCCTCCCGCCGTTCC	CGG
645400576_T2	NZ_ACEY01000018	10	32	-	CAAGAGGAAGACCCCGACCT	CGG
645400576_T1	NZ_ACEY01000018	26	48	-	GAACACGGCGACGGCGCAAG	AGG
645400576_T3	NZ_ACEY01000018	9	31	-	AAGAGGAAGACCCCGACCTC	GGG
645400577_T14	NZ_ACEY01000018	1011	1033	-	GGCCAGGCGCTCCTCTACTG	GGG
645400577_T1	NZ_ACEY01000018	1000	1022	+	ACGGGCGCAGCCCCCAGTAG	AGG
645400577_T12	NZ_ACEY01000018	1013	1035	-	CGGGCCAGGCGCTCCTCTAC	TGG
645400578_T4	NZ_ACEY01000018	1320	1342	+	CCAGCAGTCCCAGGGCACTC	GGG
645400578_T22	NZ_ACEY01000018	1316	1338	-	AGTGCCCTGGGACTGCTGGA	AGG
645400578_T24	NZ_ACEY01000018	1305	1327	-	ACTGCTGGAAGGTCTTGGCC	TGG
645400579_T13	NZ_ACEY01000018	2318	2340	-	GGCCCTTCGGATGCCGGCGG	AGG
645400579_T5	NZ_ACEY01000018	2341	2363	+	CGCGGCGAGCACGTTGACGA	GGG
645400579_T2	NZ_ACEY01000018	2305	2327	+	GCCGGGGACCGGACCTCCGC	CGG
645400580_T1	NZ_ACEY01000018	2951	2973	+	CTTCGGCGTGGCGAGCCTGG	CGG
645400580_T15	NZ_ACEY01000018	2980	3002	-	CTCTGCCACGCCCCCGGCCA	GGG
645400580_T6	NZ_ACEY01000018	2970	2992	+	GCGGGTCCGGCCCTGGCCGG	GGG
645400581_T6	NZ_ACEY01000018	3274	3296	+	CGCGGCGTCCTGCTCTTCTC	CGG
645400581_T7	NZ_ACEY01000018	3282	3304	+	CCTGCTCTTCTCCGGCGCGG	CGG
645400581_T1	NZ_ACEY01000018	3226	3248	+	GCGGCCTGTGTCCCGCTCAT	CGG
645400582_T8	NZ_ACEY01000018	3791	3813	+	TCGACGGGCAGTTCCCGCGG	TGG
645400582_T11	NZ_ACEY01000018	3805	3827	-	AGGGGCAGGCCCGACCACCG	CGG
645400582_T5	NZ_ACEY01000018	3768	3790	+	CGACCGTCTGGTACGGAGCC	TGG
645400583_T9	NZ_ACEY01000018	5996	6018	+	GGGCGGCGGAGACGTTGCCG	AGG
645400583_T3	NZ_ACEY01000018	5970	5992	+	AGGCGGCTCTCCGGCCGCTC	GGG
645400583_T4	NZ_ACEY01000018	5973	5995	+	CGGCTCTCCGGCCGCTCGGG	CGG
645400584_T9	NZ_ACEY01000018	6079	6101	+	GTGGGCCGGGTGTCGTGCGC	GGG
645400584_T13	NZ_ACEY01000018	6088	6110	+	GTGTCGTGCGCGGGAGCGGG	GGG
645400584_T6	NZ_ACEY01000018	6061	6083	+	GGGCGGCTTCTGCGGTGGGT	GGG
645400585_T3	NZ_ACEY01000018	6449	6471	-	GGGCCCGGTCAGCAGGGCGC	CGG
645400585_T10	NZ_ACEY01000018	6380	6402	-	GTGACGGCGCGGGGGAGCAG	AGG
645400585_T6	NZ_ACEY01000018	6428	6450	-	GGTGAGTGCGGCGGTGAGGG	TGG
645400586_T4	NZ_ACEY01000130	4669	4691	+	AGGACGGATGGCCCGTGCGG	CGG
645400586_T5	NZ_ACEY01000130	4670	4692	+	GGACGGATGGCCCGTGCGGC	GGG
645400586_T1	NZ_ACEY01000018	8448	8470	+	ACGCTCGGCCGCCCGCCGCA	CGG
645400587_T17	NZ_ACEY01000018	9885	9907	-	TGCGCGTCGCGGCCGTCGAG	CGG
645400587_T18	NZ_ACEY01000018	9875	9897	-	GGCCGTCGAGCGGCTGTGCG	CGG
645400587_T12	NZ_ACEY01000018	9938	9960	+	GCACCGGGGCCGCCGGGACG	GGG
645400588_T11	NZ_ACEY01000018	10460	10482	+	GTCCGCGAGCGCCGGGTCCC	GGG
645400588_T10	NZ_ACEY01000018	10452	10474	+	CGGCGCGCGTCCGCGAGCGC	CGG
645400588_T3	NZ_ACEY01000018	10398	10420	+	AGGGTCAGCATGGGCAGCTC	GGG
645400589_T9	NZ_ACEY01000018	11273	11295	-	GTCTACCTCACCCTGGCCGA	GGG
645400589_T10	NZ_ACEY01000018	11272	11294	-	TCTACCTCACCCTGGCCGAG	GGG
645400589_T16	NZ_ACEY01000018	11216	11238	-	GGCTTCGAGGACCCGCTGCA	CGG
645400590_T9	NZ_ACEY01000018	11599	11621	-	AGACGGCGCGGAAGCCCGAC	GGG
645400590_T6	NZ_ACEY01000018	11603	11625	+	TCGGGCTTCCGCGCCGTCTC	GGG
645400590_T5	NZ_ACEY01000018	11602	11624	+	GTCGGGCTTCCGCGCCGTCT	CGG
645400591_T7	NZ_ACEY01000018	12576	12598	+	GTCCGGGGGCGGCGCCTCGG	CGG
645400591_T6	NZ_ACEY01000018	12573	12595	+	CGCGTCCGGGGGCGGCGCCT	CGG
645400591_T1	NZ_ACEY01000018	12539	12561	+	TCGTCGCGTCGAAGTGCTCC	TGG
645400592_T2	NZ_ACEY01000018	12839	12861	+	GACGAGGCCTCCCAGGGGCT	CGG
645400592_T1	NZ_ACEY01000018	12833	12855	+	TCCGCGGACGAGGCCTCCCA	GGG
645400592_T14	NZ_ACEY01000018	12901	12923	-	TCGCCGGGGTCACGGTCATA	CGG
645400593_T7	NZ_ACEY01000018	13344	13366	-	CGTCGTCCAGCAGGTCGTGG	GGG
645400593_T5	NZ_ACEY01000018	13338	13360	+	GCCCCTCCCCCACGACCTGC	TGG
645400593_T13	NZ_ACEY01000018	13324	13346	-	GGGAGGGGCTCGCCCGGTCG	GGG
645400594_T5	NZ_ACEY01000018	14769	14791	+	AGGCCTGTCGGGGCTGGCGA	TGG
645400594_T6	NZ_ACEY01000018	14770	14792	+	GGCCTGTCGGGGCTGGCGAT	GGG
645400594_T8	NZ_ACEY01000018	14791	14813	+	GGCCATGCCCTGAAGGAGCG	CGG
645400595_T3	NZ_ACEY01000018	17200	17222	+	TCGCAACTGGCCGCCGGTGA	AGG
645400595_T8	NZ_ACEY01000018	17225	17247	-	CCGCAGGACGCATCCACGCT	CGG
645400595_T4	NZ_ACEY01000018	17212	17234	+	GCCGGTGAAGGAACCGAGCG	TGG
645400596_T8	NZ_ACEY01000018	18036	18058	-	CGTCGTCGGGCACTTCGCGG	TGG
645400596_T7	NZ_ACEY01000018	18039	18061	-	CCTCGTCGTCGGGCACTTCG	CGG
645400596_T3	NZ_ACEY01000018	18003	18025	+	TCTCGGAGATGGAGCCGATG	AGG
645400597_T9	NZ_ACEY01000018	18373	18395	-	CGACCTCTCCCTCATCACGC	TGG
645400597_T2	NZ_ACEY01000018	18364	18386	+	CGGCGGTGACCAGCGTGATG	AGG
645400597_T10	NZ_ACEY01000018	18357	18379	-	ACGCTGGTCACCGCCGCCGC	CGG
645400598_T1	NZ_ACEY01000018	18784	18806	+	CCGGGCCATCAAGAGGCCGT	CGG
645400598_T13	NZ_ACEY01000018	18800	18822	-	GCGGTCCTGATATCCGCCGA	CGG
645400598_T3	NZ_ACEY01000018	18795	18817	+	AGAGGCCGTCGGCGGATATC	AGG
645400599_T9	NZ_ACEY01000018	19985	20007	-	CATCAGCCGCCAGCGCAAGG	CGG
645400599_T4	NZ_ACEY01000018	19979	20001	+	CCCGGGCCGCCTTGCGCTGG	CGG
645400599_T3	NZ_ACEY01000018	19976	19998	+	ACGCCCGGGCCGCCTTGCGC	TGG
645400600_T1	NZ_ACEY01000018	20408	20430	+	ATGGCCGCGGTGTTCGCGGC	CGG
645400600_T11	NZ_ACEY01000018	20483	20505	+	TTTCCCGTGCTGCTGGCCAC	GGG
645400600_T10	NZ_ACEY01000018	20482	20504	+	CTTTCCCGTGCTGCTGGCCA	CGG
645400601_T8	NZ_ACEY01000018	21388	21410	-	GGTCGGGGAGAGCGCGAGGG	CGG
645400601_T7	NZ_ACEY01000018	21391	21413	-	GGCGGTCGGGGAGAGCGCGA	GGG
645400601_T6	NZ_ACEY01000018	21392	21414	-	AGGCGGTCGGGGAGAGCGCG	AGG
645400602_T12	NZ_ACEY01000018	23107	23129	-	GGGCGGGGCGCGTCGGCGGG	GGG
645400602_T11	NZ_ACEY01000018	23111	23133	-	CGGCGGGCGGGGCGCGTCGG	CGG
645400602_T9	NZ_ACEY01000018	23124	23146	-	GGGGAGCGGACGGCGGCGGG	CGG
645400603_T12	NZ_ACEY01000018	23393	23415	-	CGTCCTCGTCGGCCTGGGAG	CGG
645400603_T10	NZ_ACEY01000018	23422	23444	-	CATGTCCTGGAGCCGGAGCA	CGG
645400603_T6	NZ_ACEY01000018	23444	23466	+	GAGCGTGCGCCGCTTCACAC	CGG
645400604_T8	NZ_ACEY01000018	24705	24727	-	CCGCAGGATCCGCACCGCCG	CGG
645400604_T14	NZ_ACEY01000018	24660	24682	-	ACTCGGGGCGACCGGCGAAG	CGG
645400604_T1	NZ_ACEY01000018	24664	24686	+	TTCGCCGGTCGCCCCGAGTG	CGG
645400605_T6	NZ_ACEY01000018	25056	25078	+	GGCGGGATCGCGGCGCGCAC	CGG
645400605_T1	NZ_ACEY01000018	25034	25056	+	GGACACGGAGGTGCGCGAGA	CGG
645400605_T3	NZ_ACEY01000018	25038	25060	+	ACGGAGGTGCGCGAGACGGG	CGG
645400606_T1	NZ_ACEY01000018	25404	25426	+	CCCCTGCGAACCGCCGACCT	CGG
645400606_T13	NZ_ACEY01000018	25390	25412	-	TCGCAGGGGGCGCGGGTCAG	CGG
645400606_T11	NZ_ACEY01000018	25403	25425	-	CGAGGTCGGCGGTTCGCAGG	GGG
645400607_T6	NZ_ACEY01000018	26360	26382	+	GGATTCCACGGCGGGGATCA	GGG
645400607_T5	NZ_ACEY01000018	26359	26381	+	CGGATTCCACGGCGGGGATC	AGG
645400607_T9	NZ_ACEY01000018	26392	26414	-	GATCAACACCTACGATCACC	AGG
645400608_T5	NZ_ACEY01000018	27314	27336	+	CGTCAGGACCAGGGCGACGG	CGG
645400608_T4	NZ_ACEY01000018	27311	27333	+	TCCCGTCAGGACCAGGGCGA	CGG
645400608_T12	NZ_ACEY01000018	27312	27334	-	GCCGTCGCCCTGGTCCTGAC	GGG
645400609_T17	NZ_ACEY01000018	27644	27666	-	GACCAGGTGGGTCCTGGGAA	CGG
645400609_T23	NZ_ACEY01000018	27599	27621	-	CCCCGTTCCGATCATGGCTG	CGG
645400609_T4	NZ_ACEY01000018	27599	27621	+	CCGCAGCCATGATCGGAACG	GGG
645400610_T14	NZ_ACEY01000018	28721	28743	-	CTCAGCCGCATGGGCGGGGG	TGG
645400610_T15	NZ_ACEY01000018	28720	28742	-	TCAGCCGCATGGGCGGGGGT	GGG
645400610_T3	NZ_ACEY01000018	28741	28763	+	GAGGGAGCTCGTGTTCGGCG	CGG
645400611_T11	NZ_ACEY01000019	1207	1229	+	GGAGGAAAGGGGTCCGGAAG	CGG
645400611_T10	NZ_ACEY01000019	1201	1223	+	CGCTTCGGAGGAAAGGGGTC	CGG
645400611_T15	NZ_ACEY01000019	1213	1235	+	AAGGGGTCCGGAAGCGGGGG	TGG
645400612_T6	NZ_ACEY01000019	2031	2053	+	GTCGTCGTCTCGTCGTCGGC	CGG
645400612_T1	NZ_ACEY01000019	1987	2009	+	CCACGGCGCACAGCACCATC	AGG
645400612_T11	NZ_ACEY01000019	2050	2072	-	CACCCCTCCCACCCCCGCCC	CGG
645400613_T2	NZ_ACEY01000019	2701	2723	+	GGGAGCACCGAGGACGAAGA	CGG
645400613_T1	NZ_ACEY01000019	2662	2684	+	GTCGTGGTCCCAGTCGCCGC	CGG
645400613_T9	NZ_ACEY01000019	2681	2703	-	CCCGGCGCCTACGCGGCGGC	CGG
645400614_T6	NZ_ACEY01000019	4949	4971	-	TGAGGGTCGTGACATCACGC	TGG
645400614_T4	NZ_ACEY01000019	4918	4940	+	GTCCTGGTTCCTCGCCGTCC	TGG
645400614_T7	NZ_ACEY01000019	4948	4970	-	GAGGGTCGTGACATCACGCT	GGG
645400615_T4	NZ_ACEY01000019	5155	5177	+	GTCCGACCTGGACCCGTGGG	CGG
645400615_T9	NZ_ACEY01000019	5209	5231	+	CTTCCCCGAGGTCCTGACCC	GGG
645400615_T8	NZ_ACEY01000019	5208	5230	+	ACTTCCCCGAGGTCCTGACC	CGG
645400616_T13	NZ_ACEY01000019	5851	5873	-	GTCGCGCGGCAGGCGCGTGC	AGG
645400616_T1	NZ_ACEY01000019	5881	5903	+	AGCCAGTCACGCCACCACAC	AGG
645400616_T5	NZ_ACEY01000019	5920	5942	+	ACGCAGAGCAGGGCCTCCGC	CGG
645400617_T4	NZ_ACEY01000019	6455	6477	+	TGACCGAGCCGTCCTTCAGC	CGG
645400617_T9	NZ_ACEY01000019	6463	6485	-	ACGGGGGACCGGCTGAAGGA	CGG
645400617_T16	NZ_ACEY01000019	6424	6446	-	GCGGAGTATCCGGGCATGCC	CGG
645400618_T11	NZ_ACEY01000019	7315	7337	+	CGAGCCGGGAGATCTGCTGA	CGG
645400618_T13	NZ_ACEY01000019	7291	7313	-	CCATGCCCACCATCCGATCG	CGG
645400618_T12	NZ_ACEY01000019	7319	7341	-	TGGACCGTCAGCAGATCTCC	CGG
645400619_T5	NZ_ACEY01000019	7601	7623	+	TCCGCGCGGAAGGCCGACCG	GGG
645400619_T16	NZ_ACEY01000019	7651	7673	-	GCCAGGTCCCGTCCGCCGCC	CGG
645400619_T20	NZ_ACEY01000019	7602	7624	-	GCCCCGGTCGGCCTTCCGCG	CGG
645400620_T5	NZ_ACEY01000019	10414	10436	+	GGTCCTCGGGGCCGGCCGGC	CGG
645400620_T8	NZ_ACEY01000019	10387	10409	-	CGACGTCGCCAGGCTGGTGA	CGG
645400620_T10	NZ_ACEY01000019	10359	10381	-	TACGCCCTGCACCCGGACCC	CGG
645400621_T8	NZ_ACEY01000019	10926	10948	-	ACAAGAAGCCCACCAGTACG	CGG
645400621_T5	NZ_ACEY01000019	10917	10939	+	CTCGGCGGTCCGCGTACTGG	TGG
645400621_T1	NZ_ACEY01000019	10893	10915	+	CTCGGCGGCGCCGCGCGCCT	TGG
645400622_T3	NZ_ACEY01000019	11683	11705	+	CGTATCCGGCCCGCCAGAAC	TGG
645400622_T5	NZ_ACEY01000019	11731	11753	-	CGGGAAGAAGCAGTTCGACG	TGG
645400622_T4	NZ_ACEY01000019	11732	11754	+	CACGTCGAACTGCTTCTTCC	CGG
645400623_T9	NZ_ACEY01000019	11908	11930	-	AAACCCGCAAGGTCGTACAG	CGG
645400623_T6	NZ_ACEY01000019	11921	11943	+	TTGCGGGTTTCACCCACCGC	TGG
645400623_T21	NZ_ACEY01000019	11852	11874	-	GCTGGGGGCTGTGGCGTCGT	CGG
645400624_T2	NZ_ACEY01000019	13491	13513	+	CAGGGCGTCGAAGGCCACCA	TGG
645400624_T11	NZ_ACEY01000019	13523	13545	-	CACCTCGGGCGGCCATCGCG	CGG
645400624_T12	NZ_ACEY01000019	13522	13544	-	ACCTCGGGCGGCCATCGCGC	GGG
645400625_T9	NZ_ACEY01000019	14465	14487	-	TTCGTACTGCTCTACGAGAC	GGG
645400625_T6	NZ_ACEY01000019	14491	14513	+	GCGGGCCAGGTTGAGATCGA	AGG
645400625_T4	NZ_ACEY01000019	14473	14495	+	GTAGAGCAGTACGAACACGC	GGG
645400626_T10	NZ_ACEY01000019	14702	14724	-	TCGGGCAGCCCGGCGAGGAA	GGG
645400626_T13	NZ_ACEY01000019	14667	14689	-	GCCCGGATTGCCGAAGACGG	TGG
645400626_T5	NZ_ACEY01000019	14657	14679	+	CAGGGGCTCACCACCGTCTT	CGG
645400627_T3	NZ_ACEY01000019	16248	16270	+	CTCCTGGACAGCGCCGTCTG	GGG
645400627_T16	NZ_ACEY01000019	16282	16304	-	GGAGCCCTGCCAGCCGTCGC	TGG
645400627_T2	NZ_ACEY01000019	16247	16269	+	ACTCCTGGACAGCGCCGTCT	GGG
645400628_T4	NZ_ACEY01000019	17845	17867	+	CCTGGACGGTGATCCTGTGC	TGG
645400628_T2	NZ_ACEY01000019	17805	17827	+	TCCGGCACGCCCGCGCAGAC	CGG
645400628_T5	NZ_ACEY01000019	17861	17883	+	GTGCTGGATCACCGTCCTGC	TGG
645400629_T8	NZ_ACEY01000019	19815	19837	+	GCAGCAGGGCGGAGGCGCCC	AGG
645400629_T12	NZ_ACEY01000019	19770	19792	-	TACGACCCGTTCCAGCGTCG	CGG
645400629_T9	NZ_ACEY01000019	19816	19838	+	CAGCAGGGCGGAGGCGCCCA	GGG
645400630_T12	NZ_ACEY01000019	20842	20864	+	CGCCCAGGGCCTGTTCGATG	CGG
645400630_T9	NZ_ACEY01000019	20817	20839	+	GTGCGCTCCCGGGTGAACAG	CGG
645400630_T5	NZ_ACEY01000019	20788	20810	+	TCCGGCCGAGCGGGGTGGGG	CGG
645400631_T1	NZ_ACEY01000019	21209	21231	+	CCTGCCCCTTCTTTCCACCG	CGG
645400631_T7	NZ_ACEY01000019	21226	21248	-	CGTCAGGCCGAGACCGACCG	CGG
645400631_T2	NZ_ACEY01000019	21213	21235	+	CCCCTTCTTTCCACCGCGGT	CGG
645400632_T1	NZ_ACEY01000020	185	207	+	GCCGTTCGCCGTCCTCCACC	CGG
645400632_T23	NZ_ACEY01000020	203	225	-	GGACCCGGACGACCTGATCC	GGG
645400632_T10	NZ_ACEY01000020	229	251	+	AGACGGTCGGCCCCGGTGCG	GGG
645400633_T16	NZ_ACEY01000020	495	517	-	GCCCGGCGATACCCGGGTCC	TGG
645400633_T7	NZ_ACEY01000020	483	505	+	CATCACGGTGGACCAGGACC	CGG
645400633_T19	NZ_ACEY01000020	461	483	-	GACCAGGACCCCATGCTCCA	GGG
645400634_T4	NZ_ACEY01000020	1963	1985	+	CAGGGCGGCGATGTCACCGA	TGG
645400634_T18	NZ_ACEY01000020	1986	2008	-	CACCCTCCCCGCCGTCGGAG	CGG
645400634_T16	NZ_ACEY01000020	2016	2038	-	CTCCGAACAGTCCGTTCCCG	TGG
645400635_T8	NZ_ACEY01000020	2496	2518	-	CGCCTGGCGGTCGTGAGAGA	CGG
645400635_T4	NZ_ACEY01000020	2522	2544	+	GACCGAACGCAGCGCCAGGT	CGG
645400635_T7	NZ_ACEY01000020	2509	2531	-	GCGTTCGGTCATGCGCCTGG	CGG
645400636_T15	NZ_ACEY01000020	2757	2779	-	TGTCGCACAGCACCCGGGGG	AGG
645400636_T5	NZ_ACEY01000020	2744	2766	+	CTGCGGGCCCTCCCCTCCCC	CGG
645400636_T6	NZ_ACEY01000020	2745	2767	+	TGCGGGCCCTCCCCTCCCCC	GGG
645400637_T13	NZ_ACEY01000020	4923	4945	-	GAAGGGCCGCCAGTCCCTTC	CGG
645400637_T12	NZ_ACEY01000020	4930	4952	+	GGACTGGCGGCCCTTCCACG	GGG
645400637_T17	NZ_ACEY01000020	4871	4893	-	CGCCTGCGTCATCTCGTTCA	TGG
645400638_T2	NZ_ACEY01000020	5312	5334	+	GGTGCTCAGACCGCCGGTCC	GGG
645400638_T8	NZ_ACEY01000020	5378	5400	+	CAGGTCGTCCGGGCCCTCCG	GGG
645400638_T4	NZ_ACEY01000020	5348	5370	+	GTAGCGGATCATCTGCTCCA	CGG
645400639_T7	NZ_ACEY01000020	5568	5590	-	ATTCCTGGGACAGCAGATCG	CGG
645400639_T8	NZ_ACEY01000020	5567	5589	-	TTCCTGGGACAGCAGATCGC	GGG
645400639_T5	NZ_ACEY01000020	5583	5605	-	GTGTGTCGTGCAGAGATTCC	TGG
645400640_T5	NZ_ACEY01000020	6448	6470	+	TGTCGGCGCTCGTCGTCGGC	GGG
645400640_T19	NZ_ACEY01000020	6398	6420	-	CGAGGGCACGGGGAGTGGGG	CGG
645400640_T4	NZ_ACEY01000020	6447	6469	+	GTGTCGGCGCTCGTCGTCGG	CGG
645400641_T11	NZ_ACEY01000020	7992	8014	-	CCAGGTGAGCTTCTCGTCGG	CGG
645400641_T10	NZ_ACEY01000020	7995	8017	-	GAGCCAGGTGAGCTTCTCGT	CGG
645400641_T3	NZ_ACEY01000020	8003	8025	+	AAGCTCACCTGGCTCATCGA	GGG
645400642_T6	NZ_ACEY01000020	8451	8473	+	CCCCGACAACCCCTTCGACC	TGG
645400642_T2	NZ_ACEY01000020	8413	8435	+	CGGCTGTACACCGTCACCCA	GGG
645400642_T4	NZ_ACEY01000020	8427	8449	+	CACCCAGGGGCGCAGCAGCT	CGG
645400643_T10	NZ_ACEY01000020	8738	8760	-	GTGCGCGCCGGGGCGCTCGC	CGG
645400643_T1	NZ_ACEY01000020	8719	8741	+	AATCTCTGACGCCCGTACCC	CGG
645400643_T7	NZ_ACEY01000020	8775	8797	-	GATCTTCAGACCGTTGTCGG	CGG
645400644_T7	NZ_ACEY01000020	9413	9435	-	CATCTGCCGGTACAGCAGGG	CGG
645400644_T11	NZ_ACEY01000020	9396	9418	-	GGGCGGGATCGGTCTGGAAG	CGG
645400644_T12	NZ_ACEY01000020	9395	9417	-	GGCGGGATCGGTCTGGAAGC	GGG
645400645_T2	NZ_ACEY01000020	10598	10620	+	CGAAGAAGCCCGGATCCCGC	TGG
645400645_T10	NZ_ACEY01000020	10637	10659	-	GCCGGGCGCTCTCGCCGTCC	AGG
645400645_T14	NZ_ACEY01000020	10607	10629	-	CGAACGGGTCCAGCGGGATC	CGG
645400646_T14	NZ_ACEY01000020	11943	11965	-	CAGCTCCATGGGGACCGGCC	TGG
645400646_T7	NZ_ACEY01000020	11974	11996	+	GTGCGCCAGGGTCTTCCCCG	AGG
645400646_T15	NZ_ACEY01000020	11940	11962	-	CTCCATGGGGACCGGCCTGG	CGG
645400647_T8	NZ_ACEY01000020	13430	13452	-	GGACGAGTGCGTGGTCGACG	CGG
645400647_T6	NZ_ACEY01000020	13451	13473	-	CGGCCAGGACACACCGGCAC	TGG
645400647_T5	NZ_ACEY01000020	13456	13478	+	GCCGGTGTGTCCTGGCCGGT	CGG
645400648_T7	NZ_ACEY01000020	13689	13711	+	GCGTCCTCCCTGGTCCGGCG	CGG
645400648_T12	NZ_ACEY01000020	13703	13725	-	GCTCCAGGTCCCGGCCGCGC	CGG
645400648_T5	NZ_ACEY01000020	13679	13701	+	CTGGCTGGCCGCGTCCTCCC	TGG
645400649_T6	NZ_ACEY01000020	15471	15493	-	TGAGCCGCGCCGGACACCGG	GGG
645400649_T9	NZ_ACEY01000020	15439	15461	-	AGCGAGGTCGTCGTCGTCAC	CGG
645400649_T4	NZ_ACEY01000020	15467	15489	+	TCGTCCCCCGGTGTCCGGCG	CGG
645400650_T12	NZ_ACEY01000020	17237	17259	-	TGTCCGAGTGGGGCGTCCAG	CGG
645400650_T18	NZ_ACEY01000020	17205	17227	-	TATCCGGGCGACGGCATCAA	CGG
645400650_T3	NZ_ACEY01000020	17234	17256	+	CACCCGCTGGACGCCCCACT	CGG
645400651_T12	NZ_ACEY01000020	18318	18340	-	CGCGTCTCCAACGGCTACGC	GGG
645400651_T5	NZ_ACEY01000020	18326	18348	+	GCCGTTGGAGACGCGGGAGA	CGG
645400651_T6	NZ_ACEY01000020	18335	18357	+	GACGCGGGAGACGGTCTGCG	AGG
645400652_T3	NZ_ACEY01000020	18708	18730	+	TGAGGCGGGACCGCCGCTCC	TGG
645400652_T11	NZ_ACEY01000020	18721	18743	-	ACCCCCATCCCGTCCAGGAG	CGG
645400652_T21	NZ_ACEY01000020	18675	18697	-	GGCCGGCCGCGGCTCGGCGG	CGG
645400653_T13	NZ_ACEY01000020	19642	19664	-	CAGCCGCGGGGCGGGGCGGG	AGG
645400653_T15	NZ_ACEY01000020	19632	19654	-	GCGGGGCGGGAGGTGCCGGA	CGG
645400653_T7	NZ_ACEY01000020	19654	19676	-	CCGGGGCGTACGCAGCCGCG	GGG
645400654_T3	NZ_ACEY01000020	20683	20705	+	CCTCGTCTGCGCCCTCGCCC	TGG
645400654_T5	NZ_ACEY01000020	20685	20707	+	TCGTCTGCGCCCTCGCCCTG	GGG
645400654_T4	NZ_ACEY01000020	20684	20706	+	CTCGTCTGCGCCCTCGCCCT	GGG
645400655_T1	NZ_ACEY01000020	22027	22049	+	CTCCACTCCCGCCTGCACCG	CGG
645400655_T2	NZ_ACEY01000020	22028	22050	+	TCCACTCCCGCCTGCACCGC	GGG
645400655_T19	NZ_ACEY01000020	22022	22044	-	GTGCAGGCGGGAGTGGAGGG	TGG
645400656_T5	NZ_ACEY01000020	24232	24254	+	CCTGACCGCTCTGACCACCG	GGG
645400656_T3	NZ_ACEY01000020	24230	24252	+	GTCCTGACCGCTCTGACCAC	CGG
645400656_T9	NZ_ACEY01000020	24225	24247	-	GGTCAGAGCGGTCAGGACCG	CGG
645400657_T17	NZ_ACEY01000020	26365	26387	-	GCTCACGGGCCGCCATCCTG	CGG
645400657_T4	NZ_ACEY01000020	26356	26378	+	CGAGGTCCGCCGCAGGATGG	CGG
645400657_T9	NZ_ACEY01000020	26388	26410	+	TGTACTCGGACGGCGCCCCG	GGG
645400658_T5	NZ_ACEY01000020	27131	27153	+	CGGCCGGGCCCACCCCGCGC	GGG
645400658_T7	NZ_ACEY01000020	27143	27165	-	GCCAGTCGTAGACCCGCGCG	GGG
645400658_T1	NZ_ACEY01000020	27111	27133	+	CAGCCTCCCCAGATCGACAC	CGG
645400659_T3	NZ_ACEY01000020	28054	28076	+	GAACAGAACCGCCGCGATGA	TGG
645400659_T1	NZ_ACEY01000020	27994	28016	+	GGTGGCGGTGAAGACGTCGT	TGG
645400659_T6	NZ_ACEY01000020	28023	28045	-	CTGGCTGATCAACGCGGCGG	AGG
645400660_T3	NZ_ACEY01000020	28296	28318	+	GGCCTGGACGCCCTCACGCC	CGG
645400660_T4	NZ_ACEY01000020	28314	28336	+	CCCGGTCCGCCGCCCGTCGC	CGG
645400660_T10	NZ_ACEY01000020	28269	28291	-	AGCGTGCCGAAGCCGTCGTC	CGG
645400661_T13	NZ_ACEY01000020	29509	29531	-	CCGGTCGTGACGGTCGTGTG	CGG
645400661_T12	NZ_ACEY01000020	29519	29541	-	CGGCCGGTCTCCGGTCGTGA	CGG
645400661_T7	NZ_ACEY01000020	29570	29592	-	GAGTTCGACCCAGCCCTCCT	CGG
645400662_T8	NZ_ACEY01000020	30316	30338	+	CGGCGAAGTGACCGTCCTGG	TGG
645400662_T14	NZ_ACEY01000020	30315	30337	-	CACCAGGACGGTCACTTCGC	CGG
645400662_T15	NZ_ACEY01000020	30314	30336	-	ACCAGGACGGTCACTTCGCC	GGG
645400663_T9	NZ_ACEY01000020	31100	31122	-	GGCCAGGGTGAGCGCCGCGG	CGG
645400663_T4	NZ_ACEY01000020	31142	31164	-	CTTCTCCGCCTTGTCGGCGG	CGG
645400663_T1	NZ_ACEY01000020	31068	31090	+	GAGACGCCTCCTGCTCACCG	CGG
645400664_T7	NZ_ACEY01000020	34368	34390	-	GCGGCGAGCATGCGGGGACG	TGG
645400664_T3	NZ_ACEY01000020	34411	34433	-	CGGGACGGCCTGGGCGCCGA	GGG
645400664_T9	NZ_ACEY01000020	34365	34387	-	GCGAGCATGCGGGGACGTGG	GGG
645400665_T6	NZ_ACEY01000020	35861	35883	-	AGCTCCTCGCGCACCTGCTG	CGG
645400665_T8	NZ_ACEY01000020	35822	35844	-	CTCGGCATCTTCGCCCCGTC	CGG
645400665_T10	NZ_ACEY01000020	35820	35842	-	CGGCATCTTCGCCCCGTCCG	GGG
645400666_T1	NZ_ACEY01000020	38134	38156	+	GTCGCCGAGCAGGCTGTTGG	CGG
645400666_T4	NZ_ACEY01000020	38170	38192	+	GACGAGGACGCATGCGAGCG	CGG
645400666_T3	NZ_ACEY01000020	38154	38176	+	CGGTGAAGGACCCTCCGACG	AGG
645400667_T7	NZ_ACEY01000020	38528	38550	+	ACGAGGGCAAGCCGTTCGAG	GGG
645400667_T1	NZ_ACEY01000020	38481	38503	+	GAGCGTGTCCGTCGCCCTAC	TGG
645400667_T8	NZ_ACEY01000020	38539	38561	-	TCGGCGCTCTGCCCCTCGAA	CGG
645400668_T20	NZ_ACEY01000020	39605	39627	-	CCTGGGCAAGCAGCGCGTGG	AGG
645400668_T10	NZ_ACEY01000020	39653	39675	+	AGTCCCGGAAACCAGGGTGG	GGG
645400668_T13	NZ_ACEY01000020	39664	39686	-	CAGACCTTCCTCCCCCACCC	TGG
645400669_T5	NZ_ACEY01000020	39741	39763	+	CACGGCGTTCGGCGTAGGCG	AGG
645400669_T12	NZ_ACEY01000020	39710	39732	-	CGCGTCCGCGGCCTCTTCCC	CGG
645400669_T11	NZ_ACEY01000020	39722	39744	-	CGTGGACACCTGCGCGTCCG	CGG
645400670_T7	NZ_ACEY01000020	40046	40068	-	GTCCGCCGCCCTGCACCTGC	TGG
645400670_T6	NZ_ACEY01000020	40087	40109	-	ACGGACCACGTCGTGGTCGT	CGG
645400670_T1	NZ_ACEY01000020	40038	40060	+	TCCCGCGCCCAGCAGGTGCA	GGG
645400671_T3	NZ_ACEY01000020	40803	40825	+	TCCGGGAGGTCGAGGAGAAG	CGG
645400671_T8	NZ_ACEY01000020	40851	40873	+	ATCCGGAGACCCGTCGGGCC	CGG
645400671_T15	NZ_ACEY01000020	40790	40812	-	ACCTCCCGGACCGCCGTCGG	CGG
645400672_T12	NZ_ACEY01000020	42036	42058	-	CCTCCAGAACCGCACCGTCG	TGG
645400672_T11	NZ_ACEY01000020	42038	42060	+	ACGACGGTGCGGTTCTGGAG	GGG
645400672_T6	NZ_ACEY01000020	42022	42044	+	CGCGGCGCCGGTCACCACGA	CGG
645400673_T8	NZ_ACEY01000020	43712	43734	-	TGCCTGACGCCGTCGTGGTC	GGG
645400673_T14	NZ_ACEY01000020	43687	43709	-	CGGACCCAACGGGCTGGTGG	CGG
645400673_T16	NZ_ACEY01000020	43665	43687	-	GCGAACCTGCTGGCCGACGC	CGG
645400674_T13	NZ_ACEY01000020	44144	44166	-	CCTGTACGTGGAATGGGTCG	TGG
645400674_T1	NZ_ACEY01000020	44144	44166	+	CCACGACCCATTCCACGTAC	AGG
645400674_T8	NZ_ACEY01000020	44187	44209	-	AGGCGACACCGGACGCGGTC	TGG
645400675_T5	NZ_ACEY01000020	44542	44564	+	CGTGCTCGGCAGCCTCACCG	CGG
645400675_T6	NZ_ACEY01000020	44546	44568	+	CTCGGCAGCCTCACCGCGGT	CGG
645400675_T4	NZ_ACEY01000020	44528	44550	+	CTGGCCGGACTCCTCGTGCT	CGG
645400676_T3	NZ_ACEY01000020	45920	45942	+	TGCCGTGGTCAGCCGACGGT	AGG
645400676_T10	NZ_ACEY01000020	45915	45937	-	CGTCGGCTGACCACGGCAAC	CGG
645400676_T8	NZ_ACEY01000020	45932	45954	-	ACGCGCGGGCCGCCTACCGT	CGG
645400677_T1	NZ_ACEY01000020	47724	47746	+	GAAGTCCGATCCTCCCGCCG	AGG
645400677_T2	NZ_ACEY01000020	47727	47749	+	GTCCGATCCTCCCGCCGAGG	CGG
645400677_T3	NZ_ACEY01000020	47728	47750	+	TCCGATCCTCCCGCCGAGGC	GGG
645400678_T15	NZ_ACEY01000020	48983	49005	-	ATCCCCACCCGACCCCGCAG	CGG
645400678_T7	NZ_ACEY01000020	48995	49017	+	CGGGTGGGGATGCGGCGCAG	CGG
645400678_T3	NZ_ACEY01000020	48979	49001	+	GAAGCCGCTGCGGGGTCGGG	TGG
645400679_T12	NZ_ACEY01000020	50368	50390	-	CTTCGACCAGGCCGCGAACG	TGG
645400679_T2	NZ_ACEY01000020	50362	50384	+	GCTGTCCCACGTTCGCGGCC	TGG
645400679_T13	NZ_ACEY01000020	50367	50389	-	TTCGACCAGGCCGCGAACGT	GGG
645400680_T4	NZ_ACEY01000020	50655	50677	+	CGATCCGGCCCACCTCACCC	TGG
645400680_T2	NZ_ACEY01000020	50615	50637	+	CGTCGGACTCGGACGACGCC	GGG
645400680_T1	NZ_ACEY01000020	50614	50636	+	ACGTCGGACTCGGACGACGC	CGG
645400681_T17	NZ_ACEY01000020	52046	52068	-	CCTGGCTGGCCGAAACCGAG	CGG
645400681_T18	NZ_ACEY01000020	52033	52055	-	AACCGAGCGGCACGATCCCG	AGG
645400681_T13	NZ_ACEY01000020	52072	52094	-	CCGGACGGTAGAACGGCTGG	TGG
645400682_T4	NZ_ACEY01000020	52327	52349	+	CGGCGTCTCCGAGCTGCGCC	CGG
645400682_T9	NZ_ACEY01000020	52350	52372	-	TGTGGGGCCGCGGTCCCCGT	CGG
645400682_T2	NZ_ACEY01000020	52295	52317	+	CCCGCAGACGATCAGGCAAC	CGG
645400683_T8	NZ_ACEY01000020	53054	53076	-	GAGCTCACCCAGTTCCTCCG	CGG
645400683_T10	NZ_ACEY01000020	53040	53062	-	CCTCCGCGGCGAGCCGGTCC	TGG
645400683_T11	NZ_ACEY01000020	53037	53059	-	CCGCGGCGAGCCGGTCCTGG	AGG
645400684_T15	NZ_ACEY01000020	53263	53285	-	CATGTGGATGTCCCCGACGG	CGG
645400684_T14	NZ_ACEY01000020	53266	53288	-	TCCCATGTGGATGTCCCCGA	CGG
645400684_T7	NZ_ACEY01000020	53281	53303	+	ACATGGGACCCGACAGCGAG	GGG
645400685_T3	NZ_ACEY01000020	54697	54719	+	TCCGGATGCAGATGTCGTCG	AGG
645400685_T8	NZ_ACEY01000020	54724	54746	+	GGGCGTCGGCGGGGCGGTAG	GGG
645400685_T6	NZ_ACEY01000020	54704	54726	+	GCAGATGTCGTCGAGGGCCG	GGG
645400686_T19	NZ_ACEY01000020	54909	54931	-	TAGGGCACCCGTGCGCCCCA	CGG
645400686_T7	NZ_ACEY01000020	54913	54935	+	GGGGCGCACGGGTGCCCTAC	GGG
645400686_T3	NZ_ACEY01000020	54893	54915	+	GGACCGGATCGCGCGGCCGT	GGG
645400687_T13	NZ_ACEY01000020	57173	57195	-	GCGGCGGCCGTCTTGAACAG	CGG
645400687_T2	NZ_ACEY01000020	57133	57155	+	CGAGACCACGGTCACCGACT	GGG
645400687_T12	NZ_ACEY01000020	57192	57214	-	CTCCACGAGGGTGAGCGCGG	CGG
645400688_T2	NZ_ACEY01000020	57392	57414	+	GTACGCTGCACCGCGGCGAA	CGG
645400688_T1	NZ_ACEY01000020	57385	57407	+	ACCCTGCGTACGCTGCACCG	CGG
645400688_T4	NZ_ACEY01000020	57411	57433	+	ACGGCACCTGGCACACGACC	TGG
645400689_T10	NZ_ACEY01000020	58091	58113	+	GCCCCAGGACGTGGCACCGG	CGG
645400689_T8	NZ_ACEY01000020	58082	58104	+	GCTGCGCAGGCCCCAGGACG	TGG
645400689_T3	NZ_ACEY01000020	58046	58068	+	GCTCGCCTCGATGTTCGTCG	CGG
645400690_T4	NZ_ACEY01000020	58684	58706	+	GGAGCTCTTCGGCAAAATCG	AGG
645400690_T3	NZ_ACEY01000020	58673	58695	+	CGTGAGGTCGAGGAGCTCTT	CGG
645400690_T7	NZ_ACEY01000020	58672	58694	-	CGAAGAGCTCCTCGACCTCA	CGG
645400691_T7	NZ_ACEY01000021	1062	1084	+	GGCGTGCGGGACTCCCCCCG	TGG
645400691_T9	NZ_ACEY01000021	1080	1102	+	CGTGGGCTGAACGCCGCCAT	CGG
645400691_T14	NZ_ACEY01000021	1075	1097	-	GGCGGCGTTCAGCCCACGGG	GGG
645400692_T4	NZ_ACEY01000021	1641	1663	+	CTGCTGGTCCTGCAGATCAC	CGG
645400692_T2	NZ_ACEY01000021	1597	1619	+	TCGTCTCGAACGCCGGTACG	TGG
645400692_T5	NZ_ACEY01000021	1630	1652	-	CAGGACCAGCAGGTTCTGCA	CGG
645400693_T4	NZ_ACEY01000021	3311	3333	+	GGCGCGGGTGAGCCACTGTG	CGG
645400693_T8	NZ_ACEY01000021	3337	3359	-	AGATCTCTCCCCCGTCATCG	CGG
645400693_T9	NZ_ACEY01000021	3323	3345	-	TCATCGCGGCGACCGCACAG	TGG
645400694_T15	NZ_ACEY01000021	3642	3664	-	CCGGGGGCGCAGCACGGCGA	AGG
645400694_T8	NZ_ACEY01000021	3658	3680	+	CCCCCGGGGGCTGCCGGAGG	CGG
645400694_T3	NZ_ACEY01000021	3643	3665	+	CTTCGCCGTGCTGCGCCCCC	GGG
645400695_T8	NZ_ACEY01000022	40	62	+	CTGGCGGGCGCGTCGGCGAC	CGG
645400695_T13	NZ_ACEY01000022	78	100	+	GCCGGACGGGGACTCGCTGC	CGG
645400695_T6	NZ_ACEY01000022	24	46	+	CGTGGTGCAGGGGGTGCTGG	CGG
645400696_T4	NZ_ACEY01000022	1152	1174	+	TCTCGACGACGTCCCGGAGC	CGG
645400696_T5	NZ_ACEY01000022	1162	1184	+	GTCCCGGAGCCGGTCGTGGT	CGG
645400696_T8	NZ_ACEY01000022	1186	1208	+	CGCGAGGCAGTCGAGGAAGC	GGG
645400697_T7	NZ_ACEY01000022	1565	1587	+	TGCGGCCTGTCGGCACACGG	GGG
645400697_T13	NZ_ACEY01000022	1549	1571	-	GGCCGCACAGCACCTCGAGC	AGG
645400697_T5	NZ_ACEY01000022	1563	1585	+	TGTGCGGCCTGTCGGCACAC	GGG
645400698_T1	NZ_ACEY01000022	1783	1805	+	GAAGCCCTCCCCCGCCACCG	AGG
645400698_T3	NZ_ACEY01000022	1806	1828	+	ACCGGCGGCAGCGCAAGGCG	CGG
645400698_T6	NZ_ACEY01000022	1807	1829	-	GCCGCGCCTTGCGCTGCCGC	CGG
645400699_T2	NZ_ACEY01000022	2461	2483	+	GAACCACCCCCGCCACCACC	GGG
645400699_T1	NZ_ACEY01000022	2460	2482	+	GGAACCACCCCCGCCACCAC	CGG
645400699_T10	NZ_ACEY01000022	2464	2486	-	GTACCCGGTGGTGGCGGGGG	TGG
645400700_T7	NZ_ACEY01000022	3356	3378	+	ACCGTCCCGGACCCGGAGCC	GGG
645400700_T10	NZ_ACEY01000022	3381	3403	-	CACCTTCAACAGCACCTGGC	CGG
645400700_T11	NZ_ACEY01000022	3379	3401	-	CCTTCAACAGCACCTGGCCG	GGG
645400701_T16	NZ_ACEY01000022	5969	5991	-	GGCCGGTGAGCCCGCGGGAT	GGG
645400701_T1	NZ_ACEY01000022	5958	5980	+	CAGTTCCTGCGCCCATCCCG	CGG
645400701_T6	NZ_ACEY01000022	6010	6032	-	GTGGCGGGCCGACAGGACGG	CGG
645400702_T1	NZ_ACEY01000022	6215	6237	+	CCAGCCGCGCAGCATCGCCC	AGG
645400702_T8	NZ_ACEY01000022	6219	6241	-	GCGACCTGGGCGATGCTGCG	CGG
645400702_T9	NZ_ACEY01000022	6215	6237	-	CCTGGGCGATGCTGCGCGGC	TGG
645400703_T17	NZ_ACEY01000022	6857	6879	-	GTCGAGGGCCGTTCCCGCTG	TGG
645400703_T18	NZ_ACEY01000022	6854	6876	-	GAGGGCCGTTCCCGCTGTGG	CGG
645400703_T4	NZ_ACEY01000022	6910	6932	+	TATCTGACCCGTCCGGCCGA	CGG
645400704_T12	NZ_ACEY01000022	7845	7867	-	CGTGGGGTCCCCGAACCAGG	AGG
645400704_T19	NZ_ACEY01000022	7785	7807	-	GCTCAGCCAGGACAGCTTCT	CGG
645400704_T18	NZ_ACEY01000022	7797	7819	-	CAGCGTTCTCGGGCTCAGCC	AGG
645400705_T11	NZ_ACEY01000022	10147	10169	-	CGGGACGACGGGAATCGAGG	TGG
645400705_T10	NZ_ACEY01000022	10150	10172	-	GGACGGGACGACGGGAATCG	AGG
645400705_T5	NZ_ACEY01000022	10177	10199	-	GAAGGACAGCGCCAGGGACA	CGG
645400706_T6	NZ_ACEY01000022	10393	10415	-	CTCCTCGTCCTTCATCGGCC	AGG
645400706_T5	NZ_ACEY01000022	10398	10420	-	TCGGCCTCCTCGTCCTTCAT	CGG
645400706_T9	NZ_ACEY01000022	10375	10397	-	CCAGGTGCCCAGGCCCAGGG	CGG
645400707_T11	NZ_ACEY01000022	11288	11310	+	GGGCCGGGGGCGCCCGGCGA	GGG
645400707_T7	NZ_ACEY01000022	11257	11279	+	ACGGGACTTCGGCCGCACCG	GGG
645400707_T3	NZ_ACEY01000022	11238	11260	+	TGCGGGACTACCACGGCAAA	CGG
645400708_T10	NZ_ACEY01000022	14741	14763	-	CGTCGAGGACTTCACGCTGC	CGG
645400708_T3	NZ_ACEY01000022	14706	14728	+	CAGTTCGGACAGGCGGCGCG	GGG
645400708_T7	NZ_ACEY01000022	14757	14779	+	CTCGACGGTGTCGCCCACGG	CGG
645400709_T11	NZ_ACEY01000022	15113	15135	+	ACCCGCGGTGGCCAGCAGGC	CGG
645400709_T9	NZ_ACEY01000022	15101	15123	+	GAAATGGGCGACACCCGCGG	TGG
645400709_T10	NZ_ACEY01000022	15109	15131	+	CGACACCCGCGGTGGCCAGC	AGG
645400710_T14	NZ_ACEY01000022	16018	16040	-	TCAACCCGGCCTCCGCCAAC	CGG
645400710_T17	NZ_ACEY01000022	16002	16024	-	CAACCGGGCATCCGTCAACC	GGG
645400710_T15	NZ_ACEY01000022	16017	16039	-	CAACCCGGCCTCCGCCAACC	GGG
645400711_T15	NZ_ACEY01000022	16330	16352	-	GCAGCCACGGCAGCGCCCGC	CGG
645400711_T19	NZ_ACEY01000022	16307	16329	-	TCGGTGAGGGCCCCGAACAG	TGG
645400711_T13	NZ_ACEY01000022	16355	16377	-	CCGGCGGTCAGCGTGCTCAA	CGG
645400712_T1	NZ_ACEY01000023	1097	1119	+	CTCGGCGAACAGCCGCTCAG	CGG
645400712_T11	NZ_ACEY01000023	1136	1158	-	CGGAACAGGTCAGCGCGACC	CGG
645400712_T10	NZ_ACEY01000023	1150	1172	-	CAAAGCGGTCCGGACGGAAC	AGG
645400713_T3	NZ_ACEY01000023	1493	1515	+	CGTCGCTCTGATGCAGACCC	TGG
645400713_T13	NZ_ACEY01000023	1483	1505	-	CATCAGAGCGACGACGATCC	CGG
645400713_T4	NZ_ACEY01000023	1511	1533	+	CCTGGTCATCCCGATCATCC	CGG
645400714_T13	NZ_ACEY01000023	3028	3050	-	CCAGCGCGTGTCCTGCCCGG	CGG
645400714_T15	NZ_ACEY01000023	3024	3046	-	CGCGTGTCCTGCCCGGCGGG	CGG
645400714_T8	NZ_ACEY01000023	3065	3087	+	GCAGGACGGACAGCGCGTGG	TGG
645400715_T12	NZ_ACEY01000023	4124	4146	-	GTACGGTGAGCCATCTCCGG	CGG
645400715_T14	NZ_ACEY01000023	4122	4144	-	ACGGTGAGCCATCTCCGGCG	GGG
645400715_T13	NZ_ACEY01000023	4123	4145	-	TACGGTGAGCCATCTCCGGC	GGG
645400716_T1	NZ_ACEY01000023	4974	4996	+	CGTCTCCCGCGACTCCCCCA	TGG
645400716_T15	NZ_ACEY01000023	4968	4990	-	GGGAGTCGCGGGAGACGATG	CGG
645400716_T13	NZ_ACEY01000023	4980	5002	-	CCAGTGCCATGGGGGAGTCG	CGG
645400717_T4	NZ_ACEY01000023	6396	6418	+	TGCCAGTCCCCGACCACGTT	CGG
645400717_T11	NZ_ACEY01000023	6329	6351	-	TTGAGCCGGCCGAGCCGCCG	CGG
645400717_T1	NZ_ACEY01000023	6334	6356	+	GCGGCTCGGCCGGCTCAAGA	CGG
645400718_T11	NZ_ACEY01000023	6751	6773	-	CGTCGTCGTGCGGGTGGGGC	TGG
645400718_T2	NZ_ACEY01000023	6780	6802	+	ACACGGCCGCGGCGTTCGAA	CGG
645400718_T12	NZ_ACEY01000023	6750	6772	-	GTCGTCGTGCGGGTGGGGCT	GGG
645400719_T13	NZ_ACEY01000023	7809	7831	+	GTCCGGGCGCACGTCGGTGG	GGG
645400719_T14	NZ_ACEY01000023	7810	7832	+	TCCGGGCGCACGTCGGTGGG	GGG
645400719_T21	NZ_ACEY01000023	7766	7788	-	GGACCAGATCTTCCGGCTGC	AGG
645400720_T6	NZ_ACEY01000023	8016	8038	+	CCGTGTACGGGGCCCCCTGC	TGG
645400720_T12	NZ_ACEY01000023	8016	8038	-	CCAGCAGGGGGCCCCGTACA	CGG
645400720_T7	NZ_ACEY01000023	8017	8039	+	CGTGTACGGGGCCCCCTGCT	GGG
645400721_T9	NZ_ACEY01000023	10887	10909	+	CGACCCCTTCCAGTTCGGCC	TGG
645400721_T15	NZ_ACEY01000023	10878	10900	-	ACTGGAAGGGGTCGCCCGTG	TGG
645400721_T20	NZ_ACEY01000023	10854	10876	-	GCGGGCACCCCTATCCCCTG	GGG
645400722_T9	NZ_ACEY01000023	11380	11402	-	CCTCGACGTGGAAGTGAGCC	CGG
645400722_T10	NZ_ACEY01000023	11375	11397	-	ACGTGGAAGTGAGCCCGGAA	CGG
645400722_T8	NZ_ACEY01000023	11392	11414	-	CTGCTACTACCACCTCGACG	TGG
645400723_T15	NZ_ACEY01000023	11734	11756	-	CCGGGCGACTTCGCTCTTCG	CGG
645400723_T1	NZ_ACEY01000023	11734	11756	+	CCGCGAAGAGCGAAGTCGCC	CGG
645400723_T7	NZ_ACEY01000023	11800	11822	+	CCCCCACGGACGTCACCGTC	CGG
645400724_T4	NZ_ACEY01000023	12081	12103	+	GATCGGACGTATCCCGGTCC	GGG
645400724_T12	NZ_ACEY01000023	12136	12158	-	TCTCCCGTCACCGCCTTCGC	CGG
645400724_T3	NZ_ACEY01000023	12080	12102	+	GGATCGGACGTATCCCGGTC	CGG
645400725_T2	NZ_ACEY01000023	14094	14116	+	ACCTTCGAGGACACCCCCGC	GGG
645400725_T6	NZ_ACEY01000023	14110	14132	-	GTCCGGGTGCCGGTCCCCCG	CGG
645400725_T9	NZ_ACEY01000023	14107	14129	-	CGGGTGCCGGTCCCCCGCGG	GGG
645400726_T1	NZ_ACEY01000023	17195	17217	+	ACCTCGATCCCCGAGCCGTC	CGG
645400726_T5	NZ_ACEY01000023	17258	17280	+	CCCCTGGACCCCACCGACCG	GGG
645400726_T17	NZ_ACEY01000023	17203	17225	-	GGACGGGACCGGACGGCTCG	GGG
645400727_T2	NZ_ACEY01000023	19492	19514	+	AGTGGAGGAGGAGCTCCTCC	TGG
645400727_T9	NZ_ACEY01000023	19551	19573	-	GAAGGCCCGGGCGAGTACGG	CGG
645400727_T17	NZ_ACEY01000023	19485	19507	-	GAGCTCCTCCTCCACTCCGA	CGG
645400728_T22	NZ_ACEY01000023	20723	20745	-	GGCGGAGAGCAGCATGCCCG	AGG
645400728_T9	NZ_ACEY01000023	20782	20804	+	TCCAGGCCGGTACTGAGTCG	GGG
645400728_T10	NZ_ACEY01000023	20783	20805	+	CCAGGCCGGTACTGAGTCGG	GGG
645400729_T4	NZ_ACEY01000023	21062	21084	-	CGGCAGAGTCGGCGTGCGGG	CGG
645400729_T11	NZ_ACEY01000023	20995	21017	-	ACGGTCCGGGGAGCGAGTGC	GGG
645400729_T10	NZ_ACEY01000023	20996	21018	-	GACGGTCCGGGGAGCGAGTG	CGG
645400730_T9	NZ_ACEY01000023	23089	23111	-	CAACTCCCCGGTGAAGCTGG	CGG
645400730_T12	NZ_ACEY01000023	23038	23060	-	TGTCCTGTCCCAACGCGACT	CGG
645400730_T8	NZ_ACEY01000023	23092	23114	-	GTGCAACTCCCCGGTGAAGC	TGG
645400731_T6	NZ_ACEY01000023	23780	23802	+	TCAGGAGTTGCGCCGTCTCC	TGG
645400731_T16	NZ_ACEY01000023	23757	23779	-	TCGCCCGGAACCGCGTCGAC	CGG
645400731_T12	NZ_ACEY01000023	23807	23829	-	CGCCGTCCCGCACGGCCGTC	AGG
645400732_T8	NZ_ACEY01000023	30363	30385	-	AGCAGCGCGACATCCTCCCG	CGG
645400732_T3	NZ_ACEY01000023	30350	30372	+	CGAGGTGACGCTGCCGCGGG	AGG
645400732_T4	NZ_ACEY01000023	30368	30390	+	GGAGGATGTCGCGCTGCTCA	AGG
645400733_T13	NZ_ACEY01000023	30877	30899	-	GCCGTTCCCTCCGCCTGTTC	CGG
645400733_T11	NZ_ACEY01000023	30939	30961	-	GCTGGGCGATCTGCTCACGA	TGG
645400733_T2	NZ_ACEY01000023	30879	30901	+	GGAACAGGCGGAGGGAACGG	CGG
645400734_T10	NZ_ACEY01000023	31855	31877	-	GTCGTGCAGGTCCCCCTGAA	GGG
645400734_T9	NZ_ACEY01000023	31856	31878	-	TGTCGTGCAGGTCCCCCTGA	AGG
645400734_T3	NZ_ACEY01000023	31842	31864	+	GTCCTGCTGGTCACCCTTCA	GGG
645400735_T9	NZ_ACEY01000023	32239	32261	-	ATACCAGATCCATGTCCGAA	CGG
645400735_T5	NZ_ACEY01000023	32241	32263	+	GTTCGGACATGGATCTGGTA	TGG
645400735_T12	NZ_ACEY01000023	32227	32249	-	TGTCCGAACGGATCGGCAGG	CGG
645400736_T16	NZ_ACEY01000023	32644	32666	-	ACCGGGACGTCCCACACGCG	GGG
645400736_T12	NZ_ACEY01000023	32662	32684	-	ACCCGGGTCGAGTCGTGCAC	CGG
645400736_T11	NZ_ACEY01000023	32678	32700	-	CACCCGGGCGTCCCGCACCC	GGG
645400737_T5	NZ_ACEY01000023	33778	33800	-	TTCCACGGGCGGCACGCCGA	AGG
645400737_T7	NZ_ACEY01000023	33757	33779	-	GGCCGTCGCCAGACGTGCGG	CGG
645400737_T11	NZ_ACEY01000023	33706	33728	-	GTCGCTGATCTGCCAGGTAC	GGG
645400738_T8	NZ_ACEY01000023	35706	35728	+	CGTGGAGTGCGTCCGTCGTC	TGG
645400738_T9	NZ_ACEY01000023	35711	35733	+	AGTGCGTCCGTCGTCTGGAG	CGG
645400738_T7	NZ_ACEY01000023	35688	35710	+	CGGCGCAGGTTTCGCCGGCG	TGG
645400739_T11	NZ_ACEY01000023	37224	37246	-	GCCGTCAGCCGCAACAGACC	CGG
645400739_T12	NZ_ACEY01000023	37223	37245	-	CCGTCAGCCGCAACAGACCC	GGG
645400739_T2	NZ_ACEY01000023	37155	37177	+	TACGGCGGCGTGAAGGCAGC	GGG
645400740_T3	NZ_ACEY01000023	39825	39847	+	TCCACGGGACGTCCGTCCGG	CGG
645400740_T4	NZ_ACEY01000023	39828	39850	+	ACGGGACGTCCGTCCGGCGG	AGG
645400740_T6	NZ_ACEY01000023	39837	39859	-	CACGAGATTCCTCCGCCGGA	CGG
645400741_T10	NZ_ACEY01000023	40697	40719	-	CGGCCTGGCACGTACCGGGC	GGG
645400741_T19	NZ_ACEY01000023	40642	40664	-	GCCGAGGGGGCGGCCCGGGC	GGG
645400741_T17	NZ_ACEY01000023	40655	40677	-	GAACGGATCGGCGGCCGAGG	GGG
645400742_T6	NZ_ACEY01000023	41001	41023	+	GAGGAGTCTGCGCAGCACCG	CGG
645400742_T1	NZ_ACEY01000023	40944	40966	+	ACCCGGTTCGCCCGTCGCGT	CGG
645400742_T8	NZ_ACEY01000023	41003	41025	+	GGAGTCTGCGCAGCACCGCG	GGG
645400743_T6	NZ_ACEY01000023	41887	41909	+	GGCGTGCGGGGGCGGTCGAG	GGG
645400743_T7	NZ_ACEY01000023	41890	41912	+	GTGCGGGGGCGGTCGAGGGG	TGG
645400743_T3	NZ_ACEY01000023	41876	41898	+	GTCGTGGCGGCGGCGTGCGG	GGG
645400744_T5	NZ_ACEY01000023	42567	42589	-	CAACCCGTCGTCGAGCAGCG	CGG
645400744_T3	NZ_ACEY01000023	42523	42545	+	CGTCGGCGGGTCGGCACGGC	CGG
645400744_T9	NZ_ACEY01000023	42514	42536	-	CCGACCCGCCGACGCGCGCG	CGG
645400745_T1	NZ_ACEY01000023	42791	42813	+	ACGCGGACGAACTACTGCGC	CGG
645400745_T12	NZ_ACEY01000023	42852	42874	+	GAGCTGGCGGGCGCGCAGCG	AGG
645400745_T15	NZ_ACEY01000023	42819	42841	-	CCAGCGCACAGGCCCTCGCG	CGG
645400746_T1	NZ_ACEY01000023	43043	43065	+	AGTCGATCACCGCCGAGCAC	CGG
645400746_T6	NZ_ACEY01000023	43101	43123	+	CGGCTGTCGTTCACGCCGCC	CGG
645400746_T3	NZ_ACEY01000023	43076	43098	+	CCTCGTCGAATACCGCCGTG	CGG
645400747_T16	NZ_ACEY01000023	44905	44927	-	GAGCCGCGCGCGCTGGGGGA	GGG
645400747_T17	NZ_ACEY01000023	44904	44926	-	AGCCGCGCGCGCTGGGGGAG	GGG
645400747_T10	NZ_ACEY01000023	44938	44960	-	CTCCGGGAAGGAGACCTCCT	GGG
645400748_T2	NZ_ACEY01000023	46588	46610	+	CGTGGCCTTCGCGTCCGGTC	CGG
645400748_T11	NZ_ACEY01000023	46576	46598	-	CGAAGGCCACGGCGCCGGAC	GGG
645400748_T12	NZ_ACEY01000023	46570	46592	-	CCACGGCGCCGGACGGGACG	CGG
645400749_T11	NZ_ACEY01000023	47289	47311	-	CTCTCGCTCATCGTCGCCAT	CGG
645400749_T13	NZ_ACEY01000023	47260	47282	-	GAACGCCTTCGTCCTGCGGC	AGG
645400749_T6	NZ_ACEY01000023	47306	47328	+	CGAGAGGCCGGTGCCGAAAC	CGG
645400750_T1	NZ_ACEY01000023	47442	47464	+	GACCTTGGCTGATCTGCCGC	TGG
645400750_T5	NZ_ACEY01000023	47493	47515	+	GGACGAGGGCACCTTCGACG	CGG
645400750_T7	NZ_ACEY01000023	47477	47499	-	CTCGTCCACGACGGCCAGCA	GGG
645400751_T10	NZ_ACEY01000023	48490	48512	-	AGAGGTCGGGGTCCTCCGTC	CGG
645400751_T11	NZ_ACEY01000023	48483	48505	-	GGGGTCCTCCGTCCGGCATG	CGG
645400751_T2	NZ_ACEY01000023	48475	48497	+	CGAGCACGCCGCATGCCGGA	CGG
645400752_T5	NZ_ACEY01000023	48852	48874	-	GCGTCCTTCGACACGCCCCG	GGG
645400752_T4	NZ_ACEY01000023	48848	48870	+	GTGGCCCCGGGGCGTGTCGA	AGG
645400752_T3	NZ_ACEY01000023	48836	48858	+	CGTCGACCGGCTGTGGCCCC	GGG
645400753_T16	NZ_ACEY01000023	50744	50766	-	CCGGGGCCGGAGGGTCGCGC	TGG
645400753_T2	NZ_ACEY01000023	50744	50766	+	CCAGCGCGACCCTCCGGCCC	CGG
645400753_T14	NZ_ACEY01000023	50757	50779	-	ACGAGCTGACCAGCCGGGGC	CGG
645400754_T2	NZ_ACEY01000023	51426	51448	+	GGCGTCCAGGAGGTTCGCAC	GGG
645400754_T1	NZ_ACEY01000023	51425	51447	+	CGGCGTCCAGGAGGTTCGCA	CGG
645400754_T11	NZ_ACEY01000023	51401	51423	-	GTTCGCGGTGTTCGCCGCCA	AGG
645400755_T2	NZ_ACEY01000023	51685	51707	+	ACTCTTCGACCAGACCGACG	AGG
645400755_T17	NZ_ACEY01000023	51670	51692	-	CGAAGAGTGAGCCCTGGAGG	TGG
645400755_T10	NZ_ACEY01000023	51719	51741	-	GTGCGGCGCAGACCGTCGAG	CGG
645400756_T9	NZ_ACEY01000023	52465	52487	-	CGGGGTATCCGGTGTCGACG	AGG
645400756_T6	NZ_ACEY01000023	52438	52460	+	CATCCTCACCGACGGCGACG	CGG
645400756_T7	NZ_ACEY01000023	52457	52479	+	GCGGTGACCCTCGTCGACAC	CGG
645400757_T1	NZ_ACEY01000023	53134	53156	+	GCAGATCAGCGCCACCAATC	CGG
645400757_T11	NZ_ACEY01000023	53148	53170	-	GAGCGCGGGATGCTCCGGAT	TGG
645400757_T4	NZ_ACEY01000023	53187	53209	+	GGCAGCTGCCGCTGGAGCAG	TGG
645400758_T4	NZ_ACEY01000023	55211	55233	+	CGTCCGAGCCTGCCGTGATC	GGG
645400758_T16	NZ_ACEY01000023	55166	55188	-	ACTGGCCTGGGCGGCGAGGG	AGG
645400758_T8	NZ_ACEY01000023	55202	55224	-	GGCAGGCTCGGACGGTTCGG	AGG
645400759_T13	NZ_ACEY01000023	55479	55501	-	GTCGTCCACGGTCATGATGA	CGG
645400759_T5	NZ_ACEY01000023	55488	55510	+	TGACCGTGGACGACGATCCG	GGG
645400759_T7	NZ_ACEY01000023	55521	55543	+	CCGTCGCCCGCGACCTGCGG	CGG
645400760_T16	NZ_ACEY01000023	57136	57158	-	TCCTCGGGGCTGCACGGCAT	CGG
645400760_T2	NZ_ACEY01000023	57142	57164	+	CCGTGCAGCCCCGAGGAGAT	CGG
645400760_T5	NZ_ACEY01000023	57184	57206	+	AAGCTGACGCCCGAGCAGCT	GGG
645400761_T1	NZ_ACEY01000023	58635	58657	+	GATCCCACCGTCCCGCCGAG	CGG
645400761_T5	NZ_ACEY01000023	58672	58694	+	AGTGCGACGCGGCCGACGGC	TGG
645400761_T7	NZ_ACEY01000023	58687	58709	+	ACGGCTGGTGGTTCCACCTG	CGG
645400762_T8	NZ_ACEY01000023	59067	59089	-	TCGTCCTCGCGGCCGACGAG	CGG
645400762_T1	NZ_ACEY01000023	59055	59077	+	TCACTCACCAGCCCGCTCGT	CGG
645400762_T7	NZ_ACEY01000023	59078	59100	-	GACGCGCGAGTTCGTCCTCG	CGG
645400763_T8	NZ_ACEY01000024	65	87	+	CGGACCCGGCGGCCTGGGAG	AGG
645400763_T9	NZ_ACEY01000024	66	88	+	GGACCCGGCGGCCTGGGAGA	GGG
645400763_T10	NZ_ACEY01000024	69	91	+	CCCGGCGGCCTGGGAGAGGG	CGG
645400764_T23	NZ_ACEY01000024	634	656	-	GCAGGGGGACGTTGCCCCCG	GGG
645400764_T18	NZ_ACEY01000024	651	673	-	GCTCACGGGGCCGCCCGGCA	GGG
645400764_T22	NZ_ACEY01000024	635	657	-	GGCAGGGGGACGTTGCCCCC	GGG
645400765_T5	NZ_ACEY01000024	2014	2036	+	TGCATCCGTTACGCCGTGAA	CGG
645400765_T7	NZ_ACEY01000024	1997	2019	-	GATGCACTTGGAGTTCTCGA	CGG
645400765_T12	NZ_ACEY01000024	1955	1977	-	GGGCTGCACCATGTGCTCGC	TGG
645400766_T5	NZ_ACEY01000024	2706	2728	-	GGACAGGCCCGGGCTCGGCA	CGG
645400766_T1	NZ_ACEY01000024	2655	2677	+	AGATCGAAGCCGCCGCCGAG	CGG
645400766_T8	NZ_ACEY01000024	2667	2689	-	ATGTCCGGCGATCCGCTCGG	CGG
645400767_T5	NZ_ACEY01000024	3808	3830	+	CGTCCAGCGCGAGACCAACC	GGG
645400767_T9	NZ_ACEY01000024	3823	3845	+	CAACCGGGTCTGCTGGTCCG	GGG
645400767_T11	NZ_ACEY01000024	3811	3833	-	AGACCCGGTTGGTCTCGCGC	TGG
645400768_T18	NZ_ACEY01000025	12	34	-	GAGCCGGGGGAGGCTGCGGC	GGG
645400768_T17	NZ_ACEY01000025	13	35	-	GGAGCCGGGGGAGGCTGCGG	CGG
645400768_T15	NZ_ACEY01000025	22	44	-	GGAGGAGGGGGAGCCGGGGG	AGG
645400769_T5	NZ_ACEY01000025	670	692	+	ACTCGTCGGCCATCTGGTGC	GGG
645400769_T3	NZ_ACEY01000025	656	678	+	GCCGGCCCGCGGGAACTCGT	CGG
645400769_T12	NZ_ACEY01000025	661	683	-	GATGGCCGACGAGTTCCCGC	GGG
645400770_T3	NZ_ACEY01000025	1714	1736	+	CCTGGTCGTGCAGCTCCAGG	CGG
645400770_T12	NZ_ACEY01000025	1698	1720	-	GACCAGGGTCTTGTGCACGA	CGG
645400770_T4	NZ_ACEY01000025	1715	1737	+	CTGGTCGTGCAGCTCCAGGC	GGG
645400771_T2	NZ_ACEY01000025	2645	2667	+	GCTCCTCCTCGGTCTCGTTG	CGG
645400771_T15	NZ_ACEY01000025	2628	2650	-	AGGAGCGGGCCGACCGGATG	TGG
645400771_T5	NZ_ACEY01000025	2686	2708	-	AGGGACGCGGAAGCGGCTGA	GGG
645400772_T9	NZ_ACEY01000025	2870	2892	-	TGTCACGGTGAGCCGAGTGT	CGG
645400772_T4	NZ_ACEY01000025	2900	2922	+	GCGGCGGCATCGACGACGCG	CGG
645400772_T3	NZ_ACEY01000025	2884	2906	+	ACCGTGACACTCGACGGCGG	CGG
645400773_T8	NZ_ACEY01000025	4175	4197	-	CACGCGTCGGTCATCGGCCT	CGG
645400773_T9	NZ_ACEY01000025	4161	4183	-	CGGCCTCGGCACCTGGCAAC	TGG
645400773_T1	NZ_ACEY01000025	4135	4157	+	GTCGTCGACGTCTCCCCAGT	CGG
645400774_T13	NZ_ACEY01000025	5440	5462	-	ATCTGTCGATCCTGCTGAAG	CGG
645400774_T8	NZ_ACEY01000025	5470	5492	+	GGCGGGCCCACCGCCGACGC	AGG
645400774_T12	NZ_ACEY01000025	5468	5490	-	TGCGTCGGCGGTGGGCCCGC	CGG
645400775_T2	NZ_ACEY01000025	6265	6287	+	CTTCGAAGCCCCGTCGCACG	CGG
645400775_T10	NZ_ACEY01000025	6254	6276	-	GGGGCTTCGAAGGGAAACCC	GGG
645400775_T7	NZ_ACEY01000025	6264	6286	-	CGCGTGCGACGGGGCTTCGA	AGG
645400776_T4	NZ_ACEY01000025	7076	7098	+	GCTCTTGGCTCCCTCGACGT	CGG
645400776_T9	NZ_ACEY01000025	7030	7052	-	GACCTTCGGCGAGTCGTCGA	CGG
645400776_T6	NZ_ACEY01000025	7056	7078	-	AGCTTCTACGGCGACGTCCT	CGG
645400777_T2	NZ_ACEY01000025	7722	7744	+	GCCGTCGAACCACAGGCAGG	TGG
645400777_T9	NZ_ACEY01000025	7769	7791	-	GACCGTGTTCCGCTCCCTGG	AGG
645400777_T11	NZ_ACEY01000025	7731	7753	-	ACGGATTCACCACCTGCCTG	TGG
645400778_T7	NZ_ACEY01000025	8046	8068	-	CCGGTCGTCGAACCGGGTCG	CGG
645400778_T18	NZ_ACEY01000025	7988	8010	-	GGGGCGGGGCCGGCGGTGAA	TGG
645400778_T13	NZ_ACEY01000025	8013	8035	-	CTCCTCGGCCCTGGGCGTTC	GGG
645400779_T7	NZ_ACEY01000025	8676	8698	-	TCGTAGGACCGTTCGCCCTG	CGG
645400779_T8	NZ_ACEY01000025	8675	8697	-	CGTAGGACCGTTCGCCCTGC	GGG
645400779_T2	NZ_ACEY01000025	8661	8683	+	GTCGTCGAGCGGACCCCGCA	GGG
645400780_T14	NZ_ACEY01000025	9689	9711	-	CGTCATTCCGCTGCGCCCGC	AGG
645400780_T11	NZ_ACEY01000025	9692	9714	+	GCGGGCGCAGCGGAATGACG	CGG
645400780_T18	NZ_ACEY01000025	9646	9668	-	CGCCCGCAGGCCACGCGCCC	GGG
645400781_T13	NZ_ACEY01000025	9994	10016	-	CTCGCCCGTTCCGCTCCCGG	CGG
645400781_T6	NZ_ACEY01000025	9984	10006	+	GCCGGGAAGACCGCCGGGAG	CGG
645400781_T9	NZ_ACEY01000025	10006	10028	+	GAACGGGCGAGGGATCAGCG	CGG
645400782_T5	NZ_ACEY01000025	11282	11304	+	TCGGTATCACTGCCCCGTCC	AGG
645400782_T10	NZ_ACEY01000025	11246	11268	-	ACCCGTTGAACCGCTGAGGC	GGG
645400782_T4	NZ_ACEY01000025	11263	11285	+	ACGGGTACGTCGAAACCAGT	CGG
645400783_T7	NZ_ACEY01000025	11544	11566	+	CGATGCGGTCGCCCACGTCA	AGG
645400783_T2	NZ_ACEY01000025	11505	11527	+	GCGAAGCCTCACCACCCGGC	CGG
645400783_T8	NZ_ACEY01000025	11556	11578	-	CGCATACGGTGTCCTTGACG	TGG
645400784_T1	NZ_ACEY01000025	12069	12091	+	ATGCTCTTCACGGAGGTGTG	CGG
645400784_T6	NZ_ACEY01000025	12093	12115	+	CTGCCGGTGATACCGCAGGA	GGG
645400784_T11	NZ_ACEY01000025	12123	12145	-	AGGGACGTGACGGTGCCGAG	CGG
645400785_T3	NZ_ACEY01000025	12724	12746	+	GGTCGGCATGGGGGGCGTGG	CGG
645400785_T10	NZ_ACEY01000025	12781	12803	+	GCCCGACCGCGCCTTCCCCC	GGG
645400785_T9	NZ_ACEY01000025	12780	12802	+	TGCCCGACCGCGCCTTCCCC	CGG
645400786_T3	NZ_ACEY01000025	14259	14281	+	GGGGGCCCGGTAGGTGCCCA	GGG
645400786_T2	NZ_ACEY01000025	14258	14280	+	TGGGGGCCCGGTAGGTGCCC	AGG
645400786_T6	NZ_ACEY01000025	14298	14320	+	ACCGTCACAGACACCGTAGG	CGG
645400787_T1	NZ_ACEY01000188	4741	4763	+	CCCGCGCCGAGTCCAACGGC	TGG
645400787_T3	NZ_ACEY01000025	14862	14884	+	TCCAGCCGTTGGACTCGGCG	CGG
645400787_T7	NZ_ACEY01000025	14899	14921	+	CAGCGCGACCAGTCCGAGGG	TGG
645400788_T7	NZ_ACEY01000026	1009	1031	+	GGTAGGGCATCTCCGCGTAG	CGG
645400788_T5	NZ_ACEY01000026	980	1002	+	GAGCTTCAGGCCGCTGCGTC	CGG
645400788_T13	NZ_ACEY01000026	1007	1029	-	GCTACGCGGAGATGCCCTAC	CGG
645400789_T1	NZ_ACEY01000026	1221	1243	+	GGACCAGCACTTCACCCGCG	CGG
645400789_T9	NZ_ACEY01000026	1269	1291	+	CGGGCTGTCGGCGTCGATCC	GGG
645400789_T8	NZ_ACEY01000026	1268	1290	+	CCGGGCTGTCGGCGTCGATC	CGG
645400790_T4	NZ_ACEY01000026	2128	2150	+	CGAGGGCTACGGCCGCATCC	AGG
645400790_T3	NZ_ACEY01000026	2117	2139	+	GACATCCTCATCGAGGGCTA	CGG
645400790_T1	NZ_ACEY01000026	2110	2132	+	TGCGAAGGACATCCTCATCG	AGG
645400791_T5	NZ_ACEY01000026	3621	3643	+	CGTGCAGGACCGCCTTGGGG	AGG
645400791_T6	NZ_ACEY01000026	3624	3646	+	GCAGGACCGCCTTGGGGAGG	CGG
645400791_T12	NZ_ACEY01000026	3630	3652	-	CCTCCGCCGCCTCCCCAAGG	CGG
645400792_T3	NZ_ACEY01000026	4036	4058	+	CGAGGGCCTCGGTGTAGAAG	CGG
645400792_T1	NZ_ACEY01000026	4019	4041	+	CTCGGCGAGGCGGAAGCCGA	GGG
645400792_T4	NZ_ACEY01000026	4067	4089	+	GTCGTAGTCGTCGACGACGA	GGG
645400793_T17	NZ_ACEY01000026	4363	4385	-	CCGGGACCCGCCCGTCACCA	CGG
645400793_T16	NZ_ACEY01000026	4381	4403	-	GATGGCCCGGCCGATCCCCC	GGG
645400793_T8	NZ_ACEY01000026	4406	4428	+	CGAACGCCTGTGCAGCGACG	GGG
645400794_T1	NZ_ACEY01000026	5188	5210	+	TGACTTCGTCCATCCCGTCC	TGG
645400794_T10	NZ_ACEY01000026	5233	5255	-	TCTCCCGGATCGGCCGCAGG	TGG
645400794_T9	NZ_ACEY01000026	5236	5258	-	CCGTCTCCCGGATCGGCCGC	AGG
645400795_T7	NZ_ACEY01000026	6927	6949	+	CTCCGCGGTGATCGTTTCCG	AGG
645400795_T15	NZ_ACEY01000026	6857	6879	-	CTTCGGCGCGATGCGGCTGA	CGG
645400795_T8	NZ_ACEY01000026	6929	6951	-	GACCTCGGAAACGATCACCG	CGG
645400796_T15	NZ_ACEY01000026	7756	7778	-	CGTGTTCGAGCTACCCCGCC	TGG
645400796_T14	NZ_ACEY01000026	7791	7813	-	GTTGCTCATGCCCGCCAACG	AGG
645400796_T11	NZ_ACEY01000026	7810	7832	+	CAACGGCACTGCGCCGGCGA	GGG
645400797_T10	NZ_ACEY01000026	8173	8195	-	CGTCCGCGTCCTCCCCGTAC	AGG
645400797_T6	NZ_ACEY01000026	8161	8183	+	CGCCGAGCAGCGCCTGTACG	GGG
645400797_T9	NZ_ACEY01000026	8182	8204	+	GGAGGACGCGGACGTCGAGT	GGG
645400798_T9	NZ_ACEY01000026	8549	8571	-	GTAGCGCGCCTGCATTTCCG	GGG
645400798_T1	NZ_ACEY01000026	8503	8525	+	GCCAACGTCTCGCACTCCCG	AGG
645400798_T4	NZ_ACEY01000026	8541	8563	+	CCCGGACGCCCCGGAAATGC	AGG
645400799_T1	NZ_ACEY01000026	9095	9117	+	ATTGTCAGCGCCATCGTCAT	CGG
645400799_T2	NZ_ACEY01000026	9115	9137	+	CGGCGTCGTCATCGGCGTGC	TGG
645400799_T6	NZ_ACEY01000026	9157	9179	-	ACACGACGCCGATGCGCTGC	CGG
645400800_T12	NZ_ACEY01000026	10294	10316	+	GGGCGGCTGCGGGGTGGCGG	CGG
645400800_T8	NZ_ACEY01000026	10273	10295	+	TCCCAGGACGACGTGCGGGG	CGG
645400800_T16	NZ_ACEY01000026	10259	10281	-	GTCCTGGGATCAGGTCCCGC	CGG
645400801_T1	NZ_ACEY01000026	10486	10508	+	GCCACACCTGCGCCGTTGTG	TGG
645400801_T11	NZ_ACEY01000026	10492	10514	-	CCAGCTCCACACAACGGCGC	AGG
645400801_T12	NZ_ACEY01000026	10487	10509	-	TCCACACAACGGCGCAGGTG	TGG
645400802_T6	NZ_ACEY01000027	672	694	+	CACGGCCAGCGCGCCTGAGG	CGG
645400802_T5	NZ_ACEY01000027	669	691	+	CGTCACGGCCAGCGCGCCTG	AGG
645400802_T4	NZ_ACEY01000027	654	676	+	CGCGTACGCCGGCATCGTCA	CGG
645400803_T12	NZ_ACEY01000027	1027	1049	-	GCCCCGCACCCAGCAGGGCC	AGG
645400803_T13	NZ_ACEY01000027	1014	1036	-	CAGGGCCAGGCCGAGCGCTC	CGG
645400803_T17	NZ_ACEY01000027	972	994	-	CGAGGGCCGAGTCTCCAGCT	TGG
645400804_T9	NZ_ACEY01000027	2773	2795	-	GTACGGACACGGCCGGATAC	GGG
645400804_T7	NZ_ACEY01000027	2780	2802	-	GGCGTCAGTACGGACACGGC	CGG
645400804_T10	NZ_ACEY01000027	2770	2792	-	CGGACACGGCCGGATACGGG	CGG
645400805_T8	NZ_ACEY01000027	3994	4016	+	CCACATACGACGCGTCGACC	AGG
645400805_T1	NZ_ACEY01000027	3943	3965	+	GAGTGAACTTCTGGGTGTGG	CGG
645400805_T12	NZ_ACEY01000027	3990	4012	-	GTCGACGCGTCGTATGTGGT	CGG
645400806_T6	NZ_ACEY01000027	5277	5299	+	CCAGTCACCGGGACAGGGCT	CGG
645400806_T8	NZ_ACEY01000027	5303	5325	+	AGGCGCTCATATCGCAGACC	CGG
645400806_T7	NZ_ACEY01000027	5283	5305	+	ACCGGGACAGGGCTCGGTCG	AGG
645400807_T8	NZ_ACEY01000027	8056	8078	-	AGAACCCAACACCCGTCTGT	CGG
645400807_T9	NZ_ACEY01000027	8046	8068	-	ACCCGTCTGTCGGACCTGTT	CGG
645400807_T10	NZ_ACEY01000027	8041	8063	-	TCTGTCGGACCTGTTCGGCC	TGG
645400808_T7	NZ_ACEY01000027	8460	8482	+	TCTCGCCCCAGCGCGTCCGG	CGG
645400808_T2	NZ_ACEY01000027	8424	8446	+	GCTGCACCCCCGCCCGACGG	CGG
645400808_T18	NZ_ACEY01000027	8411	8433	-	GGGGTGCAGCGCGCGCTGCG	GGG
645400809_T5	NZ_ACEY01000027	12213	12235	+	CATGGCCAGTACGTCGAAGT	CGG
645400809_T14	NZ_ACEY01000027	12212	12234	-	CGACTTCGACGTACTGGCCA	TGG
645400809_T15	NZ_ACEY01000027	12206	12228	-	CGACGTACTGGCCATGGACC	CGG
645400810_T6	NZ_ACEY01000027	12929	12951	+	TCCTGCATGCGGCCGATGAT	AGG
645400810_T9	NZ_ACEY01000027	12915	12937	-	CATGCAGGACTCGCCCAGCA	GGG
645400810_T11	NZ_ACEY01000027	12891	12913	-	CACCCGGATCGCGCTCGACC	TGG
645400811_T7	NZ_ACEY01000027	13841	13863	-	CCGGTCATCGCGGCGGTCGA	CGG
645400811_T8	NZ_ACEY01000027	13836	13858	-	CATCGCGGCGGTCGACGGTT	CGG
645400811_T11	NZ_ACEY01000027	13789	13811	-	GGGCGCTCGACGCCGCCCAC	CGG
645400812_T15	NZ_ACEY01000027	14125	14147	-	TGGATCTCAGCAACGCGCAG	TGG
645400812_T3	NZ_ACEY01000027	14154	14176	+	GCTTGTCCCAGCCCCTGAGC	GGG
645400812_T14	NZ_ACEY01000027	14145	14167	-	GGGCTGGGACAAGCCGGAGC	TGG
645400813_T15	NZ_ACEY01000027	15092	15114	-	CGCCTCGCCTTCCACGTACG	GGG
645400813_T18	NZ_ACEY01000027	15084	15106	-	CTTCCACGTACGGGGCGAGG	GGG
645400813_T11	NZ_ACEY01000027	15115	15137	+	GGTCCCGTCGTGGGCGGTGA	AGG
645400814_T8	NZ_ACEY01000027	16605	16627	-	CGACCGTTCCTGGACGTACG	CGG
645400814_T5	NZ_ACEY01000027	16602	16624	+	GTTCCGCGTACGTCCAGGAA	CGG
645400814_T2	NZ_ACEY01000027	16563	16585	+	CCAGCAGGACGCTCGCCGCG	CGG
645400815_T17	NZ_ACEY01000027	16951	16973	-	ACCCCCCAGGGCCAGGGCGC	CGG
645400815_T8	NZ_ACEY01000027	16976	16998	+	CCTGGCCATCGCCCCGTTCG	CGG
645400815_T5	NZ_ACEY01000027	16932	16954	+	AGTCGGCGTCAACTGGGCGC	CGG
645400816_T4	NZ_ACEY01000027	18824	18846	+	CCTTGTCGTCGGCCTTCTGC	TGG
645400816_T1	NZ_ACEY01000027	18794	18816	+	TCTCCTTCGGACCGTCGAGA	CGG
645400816_T11	NZ_ACEY01000027	18773	18795	-	GAACGGCTTCGACGGTCCGA	AGG
645400817_T10	NZ_ACEY01000027	20496	20518	+	GTGCGGGAAGTGCTGGGCGG	GGG
645400817_T2	NZ_ACEY01000027	20429	20451	+	GGCCCGGGCCAGGTAGGCGG	CGG
645400817_T8	NZ_ACEY01000027	20493	20515	+	TAGGTGCGGGAAGTGCTGGG	CGG
645400818_T2	NZ_ACEY01000027	21637	21659	+	CCCGGCCCGCCTCCTCCCAG	CGG
645400818_T3	NZ_ACEY01000027	21643	21665	+	CCGCCTCCTCCCAGCGGCCG	AGG
645400818_T8	NZ_ACEY01000027	21682	21704	-	GCTGGCGGAGCGCCACAACG	CGG
645400819_T2	NZ_ACEY01000028	1009	1031	+	TTCTCTCGAGCAGCCGGTAC	CGG
645400819_T3	NZ_ACEY01000028	1033	1055	-	GGGGGACGGCACGCTGATCC	AGG
645400819_T6	NZ_ACEY01000028	1022	1044	-	CGCTGATCCAGGGCCGGTAC	CGG
645400820_T9	NZ_ACEY01000028	1943	1965	+	GAACAGTCCCGGGTCGCCGT	TGG
645400820_T2	NZ_ACEY01000028	1885	1907	+	TGCCGGCCACCCACATCATC	GGG
645400820_T8	NZ_ACEY01000028	1933	1955	+	AATCCGGGCCGAACAGTCCC	GGG
645400821_T7	NZ_ACEY01000028	2310	2332	-	AGGCGTGCACCGAGTGCGCC	CGG
645400821_T6	NZ_ACEY01000028	2351	2373	-	GGAACTGTTCCGCTTCCTCG	AGG
645400821_T1	NZ_ACEY01000028	2327	2349	+	ACGCCTGCGCGCACGCGAAG	CGG
645400822_T6	NZ_ACEY01000028	2584	2606	-	GAGCGCGCCGGAGCCGCCCG	CGG
645400822_T2	NZ_ACEY01000028	2593	2615	+	GCTCCGGCGCGCTCGCCGTC	TGG
645400822_T5	NZ_ACEY01000028	2608	2630	-	GGCCGCGACGATCAGCCAGA	CGG
645400823_T4	NZ_ACEY01000028	3042	3064	+	CGGCCGAACACACCGTCAAC	TGG
645400823_T14	NZ_ACEY01000028	3034	3056	-	CGGTGTGTTCGGCCGCGTGG	CGG
645400823_T13	NZ_ACEY01000028	3037	3059	-	TGACGGTGTGTTCGGCCGCG	TGG
645400824_T3	NZ_ACEY01000028	4968	4990	+	CACGGGACCACCAGCCGTAG	AGG
645400824_T4	NZ_ACEY01000028	4969	4991	+	ACGGGACCACCAGCCGTAGA	GGG
645400824_T9	NZ_ACEY01000028	5021	5043	-	ACCGAATCCCGTCTGTTCAC	CGG
645400825_T5	NZ_ACEY01000028	6663	6685	+	GTTGGTCCGCTGCCGAGCCG	GGG
645400825_T8	NZ_ACEY01000028	6653	6675	-	GCAGCGGACCAACCGCACGC	TGG
645400825_T13	NZ_ACEY01000028	6632	6654	-	GGGCCGGGCGCTGGTGCGGT	GGG
645400826_T3	NZ_ACEY01000028	9580	9602	+	TTCCGGCGCGGCCTGGGCCG	CGG
645400826_T9	NZ_ACEY01000028	9633	9655	-	AACGCTGTGGGCCGCCGCGA	CGG
645400826_T15	NZ_ACEY01000028	9569	9591	-	GCCGCGCCGGAACCGCCAGG	CGG
645400827_T12	NZ_ACEY01000028	10385	10407	-	GCCTGCGGCATACCCGAGAC	CGG
645400827_T5	NZ_ACEY01000028	10387	10409	+	GGTCTCGGGTATGCCGCAGG	CGG
645400827_T4	NZ_ACEY01000028	10384	10406	+	TCCGGTCTCGGGTATGCCGC	AGG
645400828_T4	NZ_ACEY01000028	11886	11908	+	CGTGGCCACGACGGCGACGA	GGG
645400828_T2	NZ_ACEY01000028	11877	11899	+	GGTGGTCACCGTGGCCACGA	CGG
645400828_T1	NZ_ACEY01000028	11859	11881	+	ACGGAAGGTCAGTGCGCCGG	TGG
645400829_T8	NZ_ACEY01000028	12601	12623	-	CGTCCGGGACGGCGTGCGAC	TGG
645400829_T2	NZ_ACEY01000028	12577	12599	+	CCTCGTGTCCCTGTCGGCGC	AGG
645400829_T3	NZ_ACEY01000028	12578	12600	+	CTCGTGTCCCTGTCGGCGCA	GGG
645400830_T22	NZ_ACEY01000028	12914	12936	-	CCCCCTGAGGGCCAGCCCGC	CGG
645400830_T17	NZ_ACEY01000028	12947	12969	-	CGTGTCGGTGGAGCTGCCGG	AGG
645400830_T8	NZ_ACEY01000028	12948	12970	+	CTCCGGCAGCTCCACCGACA	CGG
645400831_T4	NZ_ACEY01000028	13940	13962	+	TCTGTCCGGCACGTCCGCGC	AGG
645400831_T1	NZ_ACEY01000028	13901	13923	+	CATCGCGAGCGTCGCCCTGC	TGG
645400831_T2	NZ_ACEY01000028	13902	13924	+	ATCGCGAGCGTCGCCCTGCT	GGG
645400832_T8	NZ_ACEY01000028	16422	16444	-	TCGCCGTTTTCACCGTGGTG	CGG
645400832_T2	NZ_ACEY01000028	16419	16441	+	CGCCCGCACCACGGTGAAAA	CGG
645400832_T7	NZ_ACEY01000028	16427	16449	-	GCTTCTCGCCGTTTTCACCG	TGG
645400833_T9	NZ_ACEY01000028	16876	16898	-	CGTTTCGGCGGTTCTGGTCC	TGG
645400833_T7	NZ_ACEY01000028	16888	16910	-	GATCTGGCTGATCGTTTCGG	CGG
645400833_T10	NZ_ACEY01000028	16873	16895	-	TTCGGCGGTTCTGGTCCTGG	CGG
645400834_T3	NZ_ACEY01000028	17709	17731	+	CGTGCTCGCCGGGAGGCTGA	CGG
645400834_T11	NZ_ACEY01000028	17708	17730	-	CGTCAGCCTCCCGGCGAGCA	CGG
645400834_T5	NZ_ACEY01000028	17760	17782	+	CGCGAAGGCCACCCGTCTCT	TGG
645400835_T4	NZ_ACEY01000028	18186	18208	+	ACCCTGTTCGACGTCCTGGG	CGG
645400835_T6	NZ_ACEY01000028	18196	18218	+	ACGTCCTGGGCGGTCCGCAC	GGG
645400835_T5	NZ_ACEY01000028	18195	18217	+	GACGTCCTGGGCGGTCCGCA	CGG
645400836_T2	NZ_ACEY01000028	19768	19790	+	GAGCGTGAGACCGCCGAGTC	CGG
645400836_T5	NZ_ACEY01000028	19722	19744	-	CATCCCGGCCACCGTCCACG	AGG
645400836_T1	NZ_ACEY01000028	19728	19750	+	GGACGGTGGCCGGGATGCCG	TGG
645400837_T4	NZ_ACEY01000028	19993	20015	+	GGCGGCAGGAACCCCTCTCG	CGG
645400837_T7	NZ_ACEY01000028	20008	20030	+	TCTCGCGGGAGCGCATCGTC	GGG
645400837_T13	NZ_ACEY01000028	20006	20028	-	CGACGATGCGCTCCCGCGAG	AGG
645400838_T8	NZ_ACEY01000028	21027	21049	-	GGAGTGCTCGCCGTGTATCA	CGG
645400838_T6	NZ_ACEY01000028	21057	21079	-	TACCTCCTCGACGATCTCTC	GGG
645400838_T12	NZ_ACEY01000028	21006	21028	-	GGCGGGAGCGCACAGGTATG	CGG
645400839_T6	NZ_ACEY01000028	22424	22446	+	GGCCGGTACATCCCGCGTGG	CGG
645400839_T5	NZ_ACEY01000028	22421	22443	+	CTGGGCCGGTACATCCCGCG	TGG
645400839_T15	NZ_ACEY01000028	22380	22402	-	GAACGGCGACGAGGACGAAG	GGG
645400840_T14	NZ_ACEY01000028	24643	24665	-	GCCGGGCGAGGTAGAGGTAG	CGG
645400840_T12	NZ_ACEY01000028	24661	24683	-	CCGGTACGGCCTCACCGTGC	CGG
645400840_T7	NZ_ACEY01000028	24679	24701	+	ACCGGACGAGAGCGGGCTGA	CGG
645400841_T10	NZ_ACEY01000028	26242	26264	-	CGGGGCGGACGTCTCGCCGG	AGG
645400841_T6	NZ_ACEY01000028	26268	26290	-	GTACTCGCCTTCGCCGTCTC	CGG
645400841_T2	NZ_ACEY01000028	26270	26292	+	GGAGACGGCGAAGGCGAGTA	CGG
645400842_T3	NZ_ACEY01000028	27138	27160	-	GGACTCACGGTGGAGATGTC	CGG
645400842_T4	NZ_ACEY01000028	27131	27153	-	CGGTGGAGATGTCCGGCGCG	CGG
645400842_T2	NZ_ACEY01000028	27148	27170	-	CGAGGTCGACGGACTCACGG	TGG
645400843_T6	NZ_ACEY01000028	28145	28167	-	CTTCCCGTCTCGCTGGCCTG	CGG
645400843_T9	NZ_ACEY01000028	28133	28155	-	CTGGCCTGCGGGGCGTGCAT	CGG
645400843_T13	NZ_ACEY01000028	28090	28112	-	GCGAGGCCCTGCACCACCTC	TGG
645400844_T3	NZ_ACEY01000028	28680	28702	+	ACGTCGGCCGGACGTCACGA	CGG
645400844_T5	NZ_ACEY01000028	28696	28718	+	ACGACGGTCGAGATCATCGG	TGG
645400844_T2	NZ_ACEY01000028	28668	28690	+	CAGCAGCGGGCGACGTCGGC	CGG
645400845_T7	NZ_ACEY01000028	29608	29630	-	CGTCGTGCGGCCTGGGGGCG	TGG
645400845_T4	NZ_ACEY01000028	29578	29600	+	GGGCTTCGCGCTCTCGTACA	TGG
645400845_T5	NZ_ACEY01000028	29579	29601	+	GGCTTCGCGCTCTCGTACAT	GGG
645400846_T11	NZ_ACEY01000028	31412	31434	+	TCGCGGATGGTGAAGATGCG	TGG
645400846_T6	NZ_ACEY01000028	31367	31389	+	GCGAACTTGTCGGGGGTGAG	CGG
645400846_T1	NZ_ACEY01000028	31345	31367	+	GCGGAGTGACGCGCCGAGCG	TGG
645400847_T11	NZ_ACEY01000028	31565	31587	-	GCAGCGTGAGAACACCCATG	CGG
645400847_T13	NZ_ACEY01000028	31539	31561	-	CACGCGGCGACGCCCGTCTG	CGG
645400847_T12	NZ_ACEY01000028	31555	31577	-	AACACCCATGCGGCCGCACG	CGG
645400848_T1	NZ_ACEY01000028	32276	32298	+	TGCCGTCGGCTGCTTCCTGC	CGG
645400848_T12	NZ_ACEY01000028	32322	32344	-	GCCGCGAGCGGAGCGCCGGC	CGG
645400848_T2	NZ_ACEY01000028	32285	32307	+	CTGCTTCCTGCCGGCGACGC	CGG
645400849_T7	NZ_ACEY01000028	35162	35184	+	GTCCTGGGCGGCCGCCCCAC	CGG
645400849_T1	NZ_ACEY01000028	35103	35125	+	AAGAAGCCAAGAGCTGCGTT	CGG
645400849_T6	NZ_ACEY01000028	35150	35172	+	CGTGGCACCACAGTCCTGGG	CGG
645400850_T11	NZ_ACEY01000028	37402	37424	-	GGAGTTCCCGCATTTCATGG	AGG
645400850_T9	NZ_ACEY01000028	37423	37445	-	CAACCAGTGGACCCAGTTCG	AGG
645400850_T1	NZ_ACEY01000028	37411	37433	+	AATGCGGGAACTCCTCGAAC	TGG
645400851_T13	NZ_ACEY01000028	38743	38765	-	CTACGTCCGGTCGCTGGCCG	GGG
645400851_T7	NZ_ACEY01000028	38791	38813	-	ATACCTGGCGCTGTGGTGCG	GGG
645400851_T4	NZ_ACEY01000028	38798	38820	-	TGCAGGGATACCTGGCGCTG	TGG
645400852_T14	NZ_ACEY01000028	39899	39921	-	CGTCGCCTCGGGGTTCCTCA	TGG
645400852_T19	NZ_ACEY01000028	39884	39906	-	CCTCATGGGCGGTGTGATCG	GGG
645400852_T15	NZ_ACEY01000028	39898	39920	-	GTCGCCTCGGGGTTCCTCAT	GGG
645400853_T16	NZ_ACEY01000028	40905	40927	-	GTCCGTCTTCGTCCGGTACG	GGG
645400853_T17	NZ_ACEY01000028	40904	40926	-	TCCGTCTTCGTCCGGTACGG	GGG
645400853_T10	NZ_ACEY01000028	40944	40966	-	CGAGGAGTTCGCCACCAGGA	CGG
645400854_T9	NZ_ACEY01000028	41491	41513	+	CGTGTGAACGACGATGGGAG	CGG
645400854_T7	NZ_ACEY01000028	41485	41507	+	GGTTGGCGTGTGAACGACGA	TGG
645400854_T18	NZ_ACEY01000028	41438	41460	-	TCCGTGCAGGGCAGGGCGGT	TGG
645400855_T14	NZ_ACEY01000028	42539	42561	-	TCACGGGCCTGCCGCCCCGG	TGG
645400855_T6	NZ_ACEY01000028	42525	42547	+	CCCTCGCCGATCAACCACCG	GGG
645400855_T12	NZ_ACEY01000028	42555	42577	-	TGGGGCCCGGCGGAGTTCAC	GGG
645400856_T2	NZ_ACEY01000028	43196	43218	+	CGTCATCCATGGTCCCCTCC	CGG
645400856_T3	NZ_ACEY01000028	43197	43219	+	GTCATCCATGGTCCCCTCCC	GGG
645400856_T8	NZ_ACEY01000028	43179	43201	-	ATGACGTCGATGCCGTCACG	CGG
645400857_T1	NZ_ACEY01000028	43551	43573	+	ACGAGGCGCCGTACCGCTGC	TGG
645400857_T6	NZ_ACEY01000028	43618	43640	+	CCTGCGTACCCAGCCGAAGA	CGG
645400857_T11	NZ_ACEY01000028	43584	43606	-	GTCGGAGCGCGGACCGAAGC	CGG
645400858_T6	NZ_ACEY01000028	44492	44514	+	CACCGGGCGTCGGCCGACCC	GGG
645400858_T9	NZ_ACEY01000028	44509	44531	-	CCTGGAGTCGCGTTCGTCCC	GGG
645400858_T8	NZ_ACEY01000028	44510	44532	-	GCCTGGAGTCGCGTTCGTCC	CGG
645400859_T1	NZ_ACEY01000028	45136	45158	+	TCCGTCGACGAAGCAGTCAG	CGG
645400859_T2	NZ_ACEY01000028	45161	45183	+	TCTTCGAGCCCATAGCCAAG	TGG
645400859_T11	NZ_ACEY01000028	45125	45147	-	TTCGTCGACGGACTGGGTGA	CGG
645400860_T4	NZ_ACEY01000028	46942	46964	+	TCTCTGGGAGCGGCGCACCC	AGG
645400860_T6	NZ_ACEY01000028	46944	46966	+	TCTGGGAGCGGCGCACCCAG	GGG
645400860_T10	NZ_ACEY01000028	46960	46982	-	CGAGCGCCAGCAGCGGCCCC	TGG
645400861_T2	NZ_ACEY01000028	48086	48108	+	CATGGCAGAGGCGACCAGGC	TGG
645400861_T10	NZ_ACEY01000028	48151	48173	-	CTCTCCCTCGACGAGCGCGA	AGG
645400861_T5	NZ_ACEY01000028	48107	48129	+	GGCCAGGCAGTTCCTGGACC	AGG
645400862_T3	NZ_ACEY01000028	48677	48699	+	GCGGCGGAAGCTGACGCCGC	CGG
645400862_T9	NZ_ACEY01000028	48706	48728	-	CGTCGGACAGGAGCGCGTCC	GGG
645400862_T11	NZ_ACEY01000028	48693	48715	-	CGCGTCCGGGGCGTGGCCGG	CGG
645400863_T3	NZ_ACEY01000028	49541	49563	+	GCCCAGCGGCAGATGCCTGG	CGG
645400863_T9	NZ_ACEY01000028	49577	49599	-	TGTCGGAGGCAGCGGGTTCC	TGG
645400863_T1	NZ_ACEY01000028	49527	49549	+	CGCGGCGACGCGATGCCCAG	CGG
645400864_T12	NZ_ACEY01000028	50878	50900	-	TCTGTCCCCTCTGACCAGTG	CGG
645400864_T13	NZ_ACEY01000028	50847	50869	-	CTCGTCGTCACGATCGACAG	CGG
645400864_T11	NZ_ACEY01000028	50902	50924	-	CGAGGAACCGGAGCCCCAGA	TGG
645400865_T19	NZ_ACEY01000028	51654	51676	-	CGACTGTTCAGGATCGCGTA	CGG
645400865_T8	NZ_ACEY01000028	51704	51726	+	CGTCCGACCGGGTGGTCCGG	TGG
645400865_T3	NZ_ACEY01000028	51668	51690	+	GAACAGTCGTGGCCCGTGCC	GGG
645400866_T10	NZ_ACEY01000028	52189	52211	+	CGGCGAGCACGGGCACGAGG	CGG
645400866_T3	NZ_ACEY01000028	52137	52159	+	TTGTAGTAGTCGGCGGAACC	GGG
645400866_T12	NZ_ACEY01000028	52155	52177	-	GACCTGCGAGCCGATGAGCC	CGG
645400867_T8	NZ_ACEY01000028	53895	53917	-	GGCGTACGCGAAGCTTGCCG	AGG
645400867_T2	NZ_ACEY01000028	53878	53900	+	TCGGTTGTCGAAGGTGACCT	CGG
645400867_T7	NZ_ACEY01000028	53916	53938	-	TCTGTTCCTTTCCGACCTCG	AGG
645400868_T9	NZ_ACEY01000028	54342	54364	-	CCCGCAGGTCCTTCTCCTGA	CGG
645400868_T4	NZ_ACEY01000028	54327	54349	+	CATCAACGACATGATCCGTC	AGG
645400868_T8	NZ_ACEY01000028	54357	54379	-	GCTCGGCAAGCTGCTCCCGC	AGG
645400869_T8	NZ_ACEY01000028	54965	54987	-	GGAGGAGGGCGCCTCGTGCG	CGG
645400869_T9	NZ_ACEY01000028	54955	54977	-	GCCTCGTGCGCGGCGAGTGC	GGG
645400869_T13	NZ_ACEY01000028	54932	54954	-	TGCGGAGCCGGGCCCCGCCA	CGG
645400870_T15	NZ_ACEY01000028	58755	58777	-	GTTGCCATGAAACCGCCCGC	CGG
645400870_T3	NZ_ACEY01000028	58788	58810	+	TTATGCCTTCGACCGGACAC	TGG
645400870_T5	NZ_ACEY01000028	58802	58824	+	GGACACTGGCCCGAAGCACC	GGG
645400871_T13	NZ_ACEY01000028	60925	60947	-	CTCGGTCGTGAAGCTGGTCG	AGG
645400871_T14	NZ_ACEY01000028	60924	60946	-	TCGGTCGTGAAGCTGGTCGA	GGG
645400871_T7	NZ_ACEY01000028	60979	61001	-	CTGGCGGTGGGCCAGGTGGG	CGG
645400872_T3	NZ_ACEY01000028	62252	62274	+	CCCGTCGTCCTCCTCGGACG	CGG
645400872_T12	NZ_ACEY01000028	62260	62282	-	CGGCTGCGCCGCGTCCGAGG	AGG
645400872_T2	NZ_ACEY01000028	62246	62268	+	GCCGGTCCCGTCGTCCTCCT	CGG
645400873_T12	NZ_ACEY01000028	63318	63340	-	CTTCGTCGTACTGCTGCTGA	CGG
645400873_T1	NZ_ACEY01000028	63322	63344	+	CAGCAGCAGTACGACGAAGA	CGG
645400873_T7	NZ_ACEY01000028	63352	63374	+	GGCGGCACGGGAGCCGACCA	GGG
645400874_T9	NZ_ACEY01000028	64237	64259	-	TTCTTCGACTTCACCCTCTC	CGG
645400874_T12	NZ_ACEY01000028	64208	64230	-	AGCCGGCACCACCTACGCAC	TGG
645400874_T11	NZ_ACEY01000028	64225	64247	-	ACCCTCTCCGGACTCGGAGC	CGG
645400875_T19	NZ_ACEY01000028	64941	64963	-	GTGGAGGTCTCGGTGGATGC	CGG
645400875_T14	NZ_ACEY01000028	64965	64987	-	GGCCGGATCGAGGCCCTGCA	CGG
645400875_T3	NZ_ACEY01000028	64963	64985	+	CTCCGTGCAGGGCCTCGATC	CGG
[truncated: 20,643 more rows]
